# Supplementary material for: Structural variants in the Epb41l4a locus: TAD disruption and Nrep gene misregulation as hypothetical drivers of neurodevelopmental outcomes
Source: Sci Rep. 2024 Mar 4;14:5288. doi: 10.1038/s41598-024-52545-y (PMC10912600; doi:10.1038/s41598-024-52545-y)
Supplement: Supplementary file 1 — Supplementary Table S1. [file 41598_2024_52545_MOESM1_ESM.xlsx]

## Sheet: 5'site benchling
Sequence	PAM	Score	Gene	Chromosome	Strand	Position	Mismatches	On-target
GTCTTCGAATCCACTTCTGT	TGG	100		chr18	-1	33673969	0	true
TTCTTCCCATCCACTTCTGT	TGG	1.88894		chr11	1	96642544	3	false
GTTTTCTTATCCACTTCTGT	TGG	1.74086		chr10	-1	92462954	3	false
GTCTCCTAACCCACTTCTGT	GAG	1.6261		chr1	-1	78533579	3	false
GTATTTGCATCCACTTCTGT	GAG	1.54205		chr4	-1	24483802	3	false
GTCCTTGAACCCACTTCTGT	CAG	1.48901		chr2	1	15554619	3	false
GTCTCCGGATCTACTTCTGT	GGG	1.3607		chrX	1	13464335	3	false
TTCTTGGATTCCACTTCTGT	TGG	1.05934		chr5	-1	8357432	3	false
GGCTCCACATCCACTTCTGT	GGG	0.993138		chr7	-1	135051632	4	false
GGATTCCAACCCACTTCTGT	TAG	0.964887		chr14	1	74645703	4	false
CTGTTAGCATCCACTTCTGT	TGG	0.896683		chr4	-1	65734057	4	false
TACTTTGAAGCCACTTCTGT	TGG	0.890154		chr7	-1	28744063	4	false
ATATTAGAAACCACTTCTGT	TGG	0.86989		chr5	-1	66554052	4	false
GCCTTCGCCCCCACTTCTGT	AAG	0.853076		chr1	1	121143135	4	false
GTGTGAGCATCCACTTCTGT	CAG	0.839976		chr14	-1	107404642	4	false
GTGTCTGAAGCCACTTCTGT	TGG	0.812138		chr13	-1	35122336	4	false
GTCAGAGAAACCACTTCTGT	CAG	0.803661		chr15	-1	55012289	4	false
GTGGAAGAATCCACTTCTGT	AAG	0.801939		chr6	1	114986654	4	false
GTCTGGGCAACCACTTCTGT	AGG	0.790854	ENSMUSG00000026494	chr1	1	178935462	4	false
GCCATCGAAGCAACTTCTGT	GAG	0.757879		chr9	-1	123314444	4	false
GACTCCGAAACAACTTCTGT	GAG	0.750829		chr11	1	57789696	4	false
GTCTAAGAATCCACTTCTTT	AGG	0.697673		chr6	-1	116884610	3	false
TGCTTCTAATCCACTTCTGG	AAG	0.630211		chr18	1	62079958	4	false
ATCCTCCAATGCACTTCTGT	TAG	0.61663		chr14	-1	58219229	4	false
TTTTTCCAATTCACTTCTGT	AAG	0.613601	ENSMUSG00000021987	chr14	1	60301965	4	false
CTCTGCTAATGCACTTCTGT	AAG	0.611049		chr3	1	88748904	4	false
GTAGACGAATCCTCTTCTGT	TGG	0.60959		chr13	-1	119683120	4	false
GACTTCTCATCCACTTCTGA	AAG	0.579794		chr2	-1	57324440	4	false
GTTCTCAAATACACTTCTGT	GGG	0.576413		chr2	1	17189311	4	false
TCCTTCGATTTCACTTCTGT	CAG	0.572541		chr6	1	127980248	4	false
GTCTGCTAATCCACCTCTGT	CAG	0.565502		chr4	-1	41339501	3	false
GTCAGCAAATCCACTTCTGG	AGG	0.548454		chr7	1	121893905	4	false
GTCTCCAGATTCACTTCTGT	CAG	0.546728		chr10	1	83847819	4	false
GCCTACAAATCAACTTCTGT	GAG	0.541687		chr12	-1	59151500	4	false
CTCCTGGAATCCACTTCTGA	AGG	0.538183		chr10	-1	80603447	4	false
CTCTGTGAATCCACTTCTGA	CAG	0.531814		chr1	1	149402389	4	false
GTCTACTCATCCACTTCTGG	GGG	0.52572		chr8	-1	15227855	4	false
GGCTAGGAATTCACTTCTGT	TAG	0.522357		chr5	-1	125781177	4	false
GTGTTCTAAGCCACTTCTGA	AAG	0.520565		chr9	-1	26490868	4	false
GTATCAGAATTCACTTCTGT	AAG	0.501894		chr8	1	129184501	4	false
GTCATAGGATACACTTCTGT	TGG	0.500501		chr2	-1	120392727	4	false
GTCCCAGAATGCACTTCTGT	TGG	0.496348		chr1	-1	118818233	4	false
GTTCTAGAATCCACTTCTGC	TGG	0.495074		chr1	1	117106181	4	false
GTTTTTGCATCCACTTCTGA	CAG	0.495074		chr14	-1	94730533	4	false
ATCTTAGCATCAACTTCTGT	AGG	0.493216		chr4	1	72754231	4	false
GTTATCGAGTCAACTTCTGT	GAG	0.4778		chr15	1	28054297	4	false
TCCTTCCAATCCTCTTCTGT	AGG	0.463864		chrX	1	83405586	4	false
GTGTTAGCATCTACTTCTGT	CAG	0.460603		chr18	-1	31092709	4	false
GCCTTCAAAGCCACTTTTGT	GAG	0.456493		chr5	1	112850870	4	false
TTCTTCCCATCCTCTTCTGT	AGG	0.446277		chr10	-1	56545822	4	false

## Sheet: 3' benchling
Sequence	PAM	Score	Gene	Chromosome	Strand	Position	Mismatches	On-target
GTGACGGTAAATATTGACCC	TGG	100		chr18	-1	34025703	0	true
GAGAGGGTGAATATTGACCC	AGG	1.68981		chr18	1	35899066	3	false
GTTAGGGTAAACATTGACCC	AGG	1.44243		chr7	-1	128170027	3	false
GAAAAGGCAAATATTGACCC	AGG	1.43372		chr9	-1	28243295	4	false
CTGACGGTAAAAATTGACCA	AAG	0.976971		chr5	-1	56685645	3	false
GGGAAAGAAAATATTGACCC	CAG	0.872596		chr5	-1	120634468	4	false
GTCAAGGTTCATATTGACCC	CAG	0.841133		chr12	1	96217772	4	false
TTGACCCTAGATATTGACCC	TAG	0.592046		chr3	1	104866878	4	false
GGGATGCTAAATATTGACCA	GAG	0.586497		chr2	-1	134825325	4	false
GTAAGTGTGAATATTGACCC	CAG	0.525692		chr19	1	59230499	4	false
GTGGAGCTAAAGATTGACCC	AAG	0.513789		chr11	-1	105234605	4	false
GTAATGGTCAATATTGACCA	GAG	0.511412		chr2	1	74093595	4	false
TTGATGTTAAATATTGGCCC	AAG	0.506366		chr14	1	112010239	4	false
GTCAAAGTAAATATTGACCT	TAG	0.489604		chr14	-1	11729316	4	false
GTAATGCTAAATATTGGCCC	TGG	0.468864		chr19	-1	32784379	4	false
GTAATGCTAAATATTGTCCC	TGG	0.468864		chr12	-1	86562842	4	false
GTAAAGCTAAATATTGGCCC	TGG	0.468864		chr12	-1	16192250	4	false
GTTATGCTAAATATTGTCCC	TGG	0.468864		chr1	1	158889863	4	false
GTAATGTTAAATATTGGCCC	TGG	0.468864		chr5	1	104199890	4	false
GTAATGCTAAATATTGGCCC	TGG	0.468864		chr17	1	42560297	4	false
GTGGAGGTCAAGATTGACCC	TGG	0.467655		chr2	-1	84647682	4	false
GTGGTGGTTAACATTGACCC	TGG	0.467655		chr2	1	27969726	4	false
GTGGTGATAAATATTGGCCC	AGG	0.461467		chr2	1	110360894	4	false
GTGAGGGTGCATATTGACCA	GAG	0.433146		chr1	-1	155324895	4	false
CTGCCTGTAAATCTTGACCC	AAG	0.399094		chr8	1	102214623	4	false
TTGACTGAAAATATTGACGC	GAG	0.392441		chr8	-1	32753323	4	false
CTGACTGAAAATATTGACTC	TGG	0.392441		chr3	1	69747859	4	false
GAGAGGGTAAACATTGTCCC	TAG	0.372823		chr15	-1	62544638	4	false
TTGAGGGTAGATATTGAACC	CAG	0.371727		chrX	1	108521014	4	false
GTGATGGAAACTATTGCCCC	AAG	0.367738		chr6	-1	77847073	4	false
GTGGCACTGAATATTGACCC	TAG	0.35551		chr7	-1	46206916	4	false
GGGAGGGTAAAAATTGACTC	AGG	0.326696		chr17	1	56222471	4	false
TTGAGGGGAAATATTTACCC	AGG	0.324206		chr13	1	30363529	4	false
CTGAGGGGAAATATTCACCC	AGG	0.324206		chr2	-1	95984381	4	false
GTCAAGTTAAATATAGACCC	TGG	0.307639		chr19	-1	31229367	4	false
GTGATGTTAATAATTGACCC	AAG	0.282726		chr1	-1	14583916	4	false
GTGATGGTAGACCTTGACCC	AAG	0.268123		chrX	-1	162126399	4	false
GAGACTGTAAACATTGACCT	TAG	0.267995		chr7	1	101398566	4	false
GTGACGAGAAGCATTGACCC	GGG	0.26683		chr6	-1	118826027	4	false
CTGATGCTAAATATTGAACC	CAG	0.266427		chr15	-1	98411278	4	false
CTAATGGTAAATACTGACCC	TGG	0.257823		chr10	1	54509996	4	false
GTAATGCTAAATATTGAGCC	TGG	0.246193		chr1	-1	159107374	4	false
GGGACGGGAAAAATGGACCC	GAG	0.236049		chr15	-1	99562001	4	false
TTGACAGTAAAGATTGGCCC	AGG	0.230655		chr5	-1	138089998	4	false
GTGATGGAAAATCTTGACTC	AAG	0.227375		chr14	-1	89652287	4	false
GTAACAGTTAATATTGACGC	TAG	0.223505		chr8	-1	121360660	4	false
GTTAGGGTAAGTATTGAGCC	TGG	0.2088		chr14	-1	122944663	4	false
GTAACTGTAACTATTGACAC	AGG	0.207557		chr6	1	64864409	4	false
GTGCCAGTAACTATTGACAC	AGG	0.203677		chr5	-1	37031975	4	false
GTGACGAGAAATGTTGACCA	CAG	0.199323		chr8	-1	57867648	4	false

## Sheet: 5'site CCTop
Species:	Mouse (Mus musculus GRCm38/mm10)
Input:	TCCAACAGAAGTGGATTCGAAGACA
PAM:	NGG
Target site length:	20
Target site 5' limitation:	NN
Target site 3' limitation:	NN
Core length:	12
Core MM:	2
Total MM:	4
T1	GTCTTCGAATCCACTTCTGTTGG	1000	CRISPRater score	0.659749
Oligo adding fwd	TAgGTCTTCGAATCCACTTCTGT
Oligo adding rev	AAACACAGAAGTGGATTCGAAGA
Oligo substituting fwd	TAGgCTTCGAATCCACTTCTGT
Oligo substituting rev	AAACACAGAAGTGGATTCGAAG
Chromosome	start	end	strand	MM	target_seq	PAM	alignment	distance	position	gene name	gene id
chr18	33673963	33673985	-	0	GTCTTCGAATCCACTTCTGT	TGG	||||||||[||||||||||||]PAM	NA	Intergenic	NA	NA
chr11	96642527	96642549	+	3	TTCTTCCCATCCACTTCTGT	TGG	-|||||--[||||||||||||]PAM	35385	Intronic	Skap1	ENSMUSG00000057058
chr5	8357426	8357448	-	3	TTCTTGGATTCCACTTCTGT	TGG	-||||-||[-|||||||||||]PAM	9494	Intronic	Adam22	ENSMUSG00000040537
chr10	92462948	92462970	-	3	GTTTTCTTATCCACTTCTGT	TGG	||-|||--[||||||||||||]PAM	23848	Intergenic	Gm25884	ENSMUSG00000088407
chr4	65734051	65734073	-	4	CTGTTAGCATCCACTTCTGT	TGG	-|-||-|-[||||||||||||]PAM	4542	Intronic	Astn2	ENSMUSG00000028373
chr7	135051626	135051648	-	4	GGCTCCACATCCACTTCTGT	GGG	|-||-|--[||||||||||||]PAM	25487	Intronic	Dock1	ENSMUSG00000058325
chr7	28744057	28744079	-	4	TACTTTGAAGCCACTTCTGT	TGG	--|||-||[|-||||||||||]PAM	163	Intronic	Sars2	ENSMUSG00000070699
chr5	66554046	66554068	-	4	ATATTAGAAACCACTTCTGT	TGG	-|-||-||[|-||||||||||]PAM	7089	Intronic	Apbb2	ENSMUSG00000029207
chr13	35122330	35122352	-	4	GTGTCTGAAGCCACTTCTGT	TGG	||-|--||[|-||||||||||]PAM	57915	Intergenic	1700011B04Rik	ENSMUSG00000102099
chr2	17189294	17189316	+	4	GTTCTCAAATACACTTCTGT	GGG	||--||-|[||-|||||||||]PAM	3807	Intergenic	Gm13322	ENSMUSG00000085193
chr1	118818227	118818249	-	4	GTCCCAGAATGCACTTCTGT	TGG	|||---||[||-|||||||||]PAM	7774	Intergenic	Gm28467	ENSMUSG00000100040
chrX	13464318	13464340	+	3	GTCTCCGGATCTACTTCTGT	GGG	||||-||-[|||-||||||||]PAM	1770	Intergenic	Nyx	ENSMUSG00000051228
chr1	178935445	178935467	+	4	GTCTGGGCAACCACTTCTGT	AGG	||||--|-[|-||||||||||]PAM	0	Exonic	Kif26b	ENSMUSG00000026494
chr2	120392721	120392743	-	4	GTCATAGGATACACTTCTGT	TGG	|||-|-|-[||-|||||||||]PAM	353	Intronic	Tmem87a	ENSMUSG00000033808
chrX	83405569	83405591	+	4	TCCTTCCAATCCTCTTCTGT	AGG	--||||-|[||||-|||||||]PAM	24212	Intronic	Dmd	ENSMUSG00000045103
chr13	119683114	119683136	-	4	GTAGACGAATCCTCTTCTGT	TGG	||---|||[||||-|||||||]PAM	1526	Intergenic	1700074H08Rik	ENSMUSG00000099872
chr4	72754214	72754236	+	4	ATCTTAGCATCAACTTCTGT	AGG	-||||-|-[|||-||||||||]PAM	96347	Intergenic	Aldoart1	ENSMUSG00000059343
chrX	142282337	142282359	+	3	GTATTGGAATCCAGTTCTGT	GGG	||-||-||[|||||-||||||]PAM	15206	Intergenic	Gm5643	ENSMUSG00000083311
chr8	117275689	117275711	-	4	GCCTCAGAATCCCCTTCTGT	CGG	|-||--||[||||-|||||||]PAM	18288	Intronic	Cmip	ENSMUSG00000034390
chr18	51082493	51082515	-	4	GTCAAGGAATCCCCTTCTGT	TGG	|||---||[||||-|||||||]PAM	35383	Intergenic	Prr16	ENSMUSG00000073565
chr1	172546468	172546490	+	4	CTCCTCAAATCCAGTTCTGT	TGG	-||-||-|[|||||-||||||]PAM	598	Intronic	Cfap45	ENSMUSG00000026546
chr10	56545816	56545838	-	4	TTCTTCCCATCCTCTTCTGT	AGG	-|||||--[||||-|||||||]PAM	NA	Intergenic	NA	NA
chr12	28360360	28360382	+	4	GTCTGTAAATCCAGTTCTGT	GGG	||||---|[|||||-||||||]PAM	9966	Intergenic	Gm25564	ENSMUSG00000077792
chr11	61995509	61995531	-	4	TTCTTCCAATGCCCTTCTGT	AGG	-|||||-|[||-|-|||||||]PAM	9819	Intronic	Specc1	ENSMUSG00000042331
chr15	39676084	39676106	+	4	TGCTTTGAATCCACTGCTGT	AGG	--|||-||[|||||||-||||]PAM	1003	Intronic	Rims2	ENSMUSG00000037386
chr16	83410475	83410497	+	4	TTCTTCCAATCTCCTTCTGT	AGG	-|||||-|[|||--|||||||]PAM	38742	Intergenic	Rpl21-ps5	ENSMUSG00000071475
chr8	74868937	74868959	+	4	TTCTTCTACTCCACCTCTGT	GGG	-|||||-|[-|||||-|||||]PAM	4214	Intergenic	Isx	ENSMUSG00000031621
chr14	39280765	39280787	+	4	ATCTTCTAGTCCACATCTGT	TGG	-|||||-|[-|||||-|||||]PAM	30335	Intronic	Gm20642	ENSMUSG00000093383
chr6	105362144	105362166	-	4	GCATTAGAATCCACTTTTGT	TGG	|--||-||[||||||||-|||]PAM	37553	Intergenic	Gm25570	ENSMUSG00000094357
chr9	31747860	31747882	+	4	TTCTTTTAATCCACTTTTGT	TGG	-||||--|[||||||||-|||]PAM	98162	Intergenic	Barx2	ENSMUSG00000032033
chr5	108603249	108603271	-	4	GTCTCAGAGTCCACTTTTGT	GGG	||||--||[-|||||||-|||]PAM	282	Intronic	Gak	ENSMUSG00000062234
chr4	59802865	59802887	+	4	GTCCTGGAATTCACTTATGT	AGG	|||-|-||[||-|||||-|||]PAM	1276	Intergenic	Inip	ENSMUSG00000038544
chr17	17636340	17636362	+	4	GCCTTTGAATCCTCTTATGT	GGG	|-|||-||[||||-|||-|||]PAM	11851	Intergenic	Lnpep	ENSMUSG00000023845
chr6	116884604	116884626	-	3	GTCTAAGAATCCACTTCTTT	AGG	||||--||[||||||||||-|]PAM	68893	Intergenic	RP23-186F2.1	ENSMUSG00000108225
chr6	81064384	81064406	-	4	GCATTAGAATCCACTTCTTT	GGG	|--||-||[||||||||||-|]PAM	NA	Intergenic	NA	NA
chr12	58508944	58508966	-	4	GCATTGGAATCCACTTCTTT	GGG	|--||-||[||||||||||-|]PAM	NA	Intergenic	NA	NA
chr9	91649213	91649235	+	4	ATCATAGAATCCACTTCTCT	AGG	-||-|-||[||||||||||-|]PAM	86395	Intergenic	Gm29478	ENSMUSG00000100341
chr2	122440015	122440037	-	4	GTCTTAGCTTCCACTTCAGT	GGG	|||||-|-[-||||||||-||]PAM	0	Exonic	Slc28a2	ENSMUSG00000027219
chr10	67257046	67257068	-	4	GGCTTCAAATCCATTTTTGT	AGG	|-||||-|[|||||-||-|||]PAM	720	Intergenic	Jmjd1c	ENSMUSG00000037876
chr16	67046339	67046361	-	4	GTTTTTGCATCCACTTCTTT	GGG	||-||-|-[||||||||||-|]PAM	93005	Intronic	Cadm2	ENSMUSG00000064115
chr16	92460004	92460026	+	4	GCCTTAGAGTCCACTTCTCT	GGG	|-|||-||[-|||||||||-|]PAM	5807	Intronic	Rcan1	ENSMUSG00000022951
chr6	63118010	63118032	-	4	GTCTTTAAATCCATTTATGT	GGG	|||||--|[|||||-||-|||]PAM	42243	Intergenic	RP23-216B19.2	ENSMUSG00000107484
chr2	56727884	56727906	-	4	GTGTTAGAGTCCACTTCTTT	GGG	||-||-||[-|||||||||-|]PAM	57905	Intergenic	Mir195b	ENSMUSG00000098437
chr15	81630994	81631016	-	4	ATCTTCAACTCCACTTCTAT	GGG	-|||||-|[-|||||||||-|]PAM	598	Intronic	Ep300	ENSMUSG00000055024
chr6	23457492	23457514	+	4	GGGTTCGAATTCACTTCTCT	AGG	|--|||||[||-|||||||-|]PAM	13454	Intronic	Cadps2	ENSMUSG00000017978
chr18	84836229	84836251	-	4	GTCTGTGACTCCACTTCTAT	GGG	||||--||[-|||||||||-|]PAM	13925	Intergenic	Gm22819	ENSMUSG00000088070
chr12	65251272	65251294	+	4	GTATTAGAACCCACTTCTTT	GGG	||-||-||[|-||||||||-|]PAM	22818	Intergenic	Wdr20rt	ENSMUSG00000035560
chr8	16928565	16928587	-	4	GTTTTAGAACCCACTTCTCT	GGG	||-||-||[|-||||||||-|]PAM	76278	Intronic	Gm25278	ENSMUSG00000087892
chr4	153376418	153376440	+	4	CTCTGCGAATCCACTCATGT	GGG	-|||-|||[|||||||--|||]PAM	2101	Intronic	Ajap1	ENSMUSG00000039546
chr10	80603441	80603463	-	4	CTCCTGGAATCCACTTCTGA	AGG	-||-|-||[|||||||||||-]PAM	128	Intronic	Scamp4	ENSMUSG00000078441
chr1	117106164	117106186	+	4	GTTCTAGAATCCACTTCTGC	TGG	||--|-||[|||||||||||-]PAM	NA	Intergenic	NA	NA
chr7	121893888	121893910	+	4	GTCAGCAAATCCACTTCTGG	AGG	|||--|-|[|||||||||||-]PAM	5318	Intronic	Scnn1b	ENSMUSG00000030873
chr8	15227849	15227871	-	4	GTCTACTCATCCACTTCTGG	GGG	||||-|--[|||||||||||-]PAM	312	Intergenic	Gm24231	ENSMUSG00000077503
chr4	105702597	105702619	+	4	ATCTTAGAATCCAGTTCTAT	TGG	-||||-||[|||||-||||-|]PAM	87250	Intergenic	Gm12728	ENSMUSG00000083780
chr7	84898130	84898152	+	4	GTCTTACTATCCACTTCTGG	AGG	|||||---[|||||||||||-]PAM	15605	Intergenic	Gm8018	ENSMUSG00000092425
chr10	56296719	56296741	-	4	GCCTTTGAATCCAATTCTCT	AGG	|-|||-||[|||||-||||-|]PAM	57878	Intergenic	Rps8-ps1	ENSMUSG00000071303
chr16	44235275	44235297	+	4	GTGTTAGAATCCATTTCTTT	GGG	||-||-||[|||||-||||-|]PAM	4883	Intergenic	Sidt1	ENSMUSG00000022696
chr7	133620790	133620812	-	4	GTCTGCAAATCCAGTTCTGG	GGG	||||-|-|[|||||-|||||-]PAM	5537	Intergenic	Gm28747	ENSMUSG00000101546
chr2	114351079	114351101	-	4	GTCTGCAAATCCATTTCTGG	GGG	||||-|-|[|||||-|||||-]PAM	77644	Intergenic	Gm29234	ENSMUSG00000101266
chr12	77940908	77940930	+	4	GCCTTCAAATCCACTTCAAT	TGG	|-||||-|[|||||||||--|]PAM	NA	Intergenic	NA	NA
chr2	155230438	155230460	-	4	GTGTTCCAATCCACTTCATT	TGG	||-|||-|[|||||||||--|]PAM	3583	Intergenic	Itch	ENSMUSG00000027598
chr13	11874724	11874746	-	4	GACTTAGAATCCACTTCAGA	TGG	|-|||-||[|||||||||-|-]PAM	4729	Intronic	Ryr2	ENSMUSG00000021313

## Sheet: 3'site CCTop
Species:	Mouse (Mus musculus GRCm38/mm10)
Input:	GTGCCAGGGTCAATATTTACCGTCACT
PAM:	NGG
Target site length:	20
Target site 5' limitation:	NN
Target site 3' limitation:	NN
Core length:	12
Core MM:	2
Total MM:	4
T1	GTGACGGTAAATATTGACCCTGG	1000	CRISPRater score	0.599307
Oligo adding fwd	TAgGTGACGGTAAATATTGACCC
Oligo adding rev	AAACGGGTCAATATTTACCGTCA
Oligo substituting fwd	TAGgGACGGTAAATATTGACCC
Oligo substituting rev	AAACGGGTCAATATTTACCGTC
Chromosome	start	end	strand	MM	target_seq	PAM	alignment	distance	position	gene name	gene id
chr18	34025697	34025719	-	0	GTGACGGTAAATATTGACCC	TGG	||||||||[||||||||||||]PAM	1417	Intergenic	Gm22788	ENSMUSG00000088501
chr18	35899049	35899071	+	3	GAGAGGGTGAATATTGACCC	AGG	|-||-|||[-|||||||||||]PAM	37362	Intergenic	Cxxc5	ENSMUSG00000046668
chr9	28243289	28243311	-	4	GAAAAGGCAAATATTGACCC	AGG	|--|-||-[||||||||||||]PAM	43768	Intronic	Gm15606	ENSMUSG00000087531
chr7	128170021	128170043	-	3	GTTAGGGTAAACATTGACCC	AGG	||-|-|||[|||-||||||||]PAM	3903	Intronic	Itgad	ENSMUSG00000070369
chr10	54509979	54510001	+	4	CTAATGGTAAATACTGACCC	TGG	-|-|-|||[|||||-||||||]PAM	NA	Intergenic	NA	NA
chr2	27969709	27969731	+	4	GTGGTGGTTAACATTGACCC	TGG	|||--|||[-||-||||||||]PAM	14	Intronic	Col5a1	ENSMUSG00000026837
chr2	84647676	84647698	-	4	GTGGAGGTCAAGATTGACCC	TGG	|||--|||[-||-||||||||]PAM	633	Intronic	Ctnnd1	ENSMUSG00000034101
chr4	52297795	52297817	-	4	GTAATTGTAAATACTGACCC	TGG	||-|--||[|||||-||||||]PAM	55339	Intergenic	Gm12467	ENSMUSG00000082267
chr11	100637144	100637166	-	4	GTAAGGCTAAATACTGACCC	TGG	||-|-|-|[|||||-||||||]PAM	578	Intronic	Zfp385c	ENSMUSG00000014198
chr10	73568842	73568864	-	4	GTAATGATAAATACTGACCC	TGG	||-|-|-|[|||||-||||||]PAM	50452	Intronic	Gm15397	ENSMUSG00000085176
chr19	31229361	31229383	-	4	GTCAAGTTAAATATAGACCC	TGG	||-|-|-|[||||||-|||||]PAM	72903	Intronic	Prkg1	ENSMUSG00000052920
chr17	3390413	3390435	+	4	GGGACTGTAAACTTTGACCC	TGG	|-|||-||[|||--|||||||]PAM	6772	Intronic	Tiam2	ENSMUSG00000023800
chr6	118826021	118826043	-	4	GTGACGAGAAGCATTGACCC	GGG	||||||--[||--||||||||]PAM	8857	Intronic	Gm25905	ENSMUSG00000089115
chr5	111342312	111342334	+	4	GTGACCTTAAAACTTGACCC	AGG	|||||--|[|||--|||||||]PAM	3884	Intronic	Pitpnb	ENSMUSG00000050017
chr13	30363512	30363534	+	4	TTGAGGGGAAATATTTACCC	AGG	-|||-||-[|||||||-||||]PAM	17368	Intronic	Agtr1a	ENSMUSG00000049115
chr2	95984375	95984397	-	4	CTGAGGGGAAATATTCACCC	AGG	-|||-||-[|||||||-||||]PAM	96861	Intergenic	Gm37175	ENSMUSG00000104258
chr12	16192244	16192266	-	4	GTAAAGCTAAATATTGGCCC	TGG	||-|-|-|[||||||||-|||]PAM	NA	Intergenic	NA	NA
chr5	104199873	104199895	+	4	GTAATGTTAAATATTGGCCC	TGG	||-|-|-|[||||||||-|||]PAM	2718	Intergenic	Dmp1	ENSMUSG00000029307
chr17	42560280	42560302	+	4	GTAATGCTAAATATTGGCCC	TGG	||-|-|-|[||||||||-|||]PAM	2734	Intronic	Opn5	ENSMUSG00000043972
chr19	32784373	32784395	-	4	GTAATGCTAAATATTGGCCC	TGG	||-|-|-|[||||||||-|||]PAM	8154	Intronic	Pten	ENSMUSG00000013663
chr1	158889846	158889868	+	4	GTTATGCTAAATATTGTCCC	TGG	||-|-|-|[||||||||-|||]PAM	18299	Intronic	Pappa2	ENSMUSG00000073530
chr12	86562836	86562858	-	4	GTAATGCTAAATATTGTCCC	TGG	||-|-|-|[||||||||-|||]PAM	41208	Intergenic	Esrrb	ENSMUSG00000021255
chr2	110360877	110360899	+	4	GTGGTGATAAATATTGGCCC	AGG	|||--|-|[||||||||-|||]PAM	18	Intergenic	Fibin	ENSMUSG00000074971
chr11	56513783	56513805	+	4	GTAACAGTAAAGATTAACCC	TGG	||-||-||[|||-|||-||||]PAM	30739	Intergenic	Gm22603	ENSMUSG00000088228
chr1	159107368	159107390	-	4	GTAATGCTAAATATTGAGCC	TGG	||-|-|-|[|||||||||-||]PAM	26882	Intergenic	4930562F17Rik	ENSMUSG00000104014
chr14	10285655	10285677	+	4	GTGCCTTTAAATATTGAACC	AGG	|||-|--|[|||||||||-||]PAM	NA	Intronic	NA	NA
chr5	138089992	138090014	-	4	TTGACAGTAAAGATTGGCCC	AGG	-||||-||[|||-||||-|||]PAM	2626	Intronic	Zkscan1	ENSMUSG00000029729
chr5	99772946	99772968	+	4	CTGACGATAAATACTTACCC	TGG	-|||||-|[|||||-|-||||]PAM	18973	Intergenic	Gm43248	ENSMUSG00000105218
chr14	122944657	122944679	-	4	GTTAGGGTAAGTATTGAGCC	TGG	||-|-|||[||-||||||-||]PAM	0	Exonic	Tmtc4	ENSMUSG00000041594
chr8	57371778	57371800	-	4	GTTACGATAAATACTGGCCC	TGG	||-|||-|[|||||-||-|||]PAM	31096	Intergenic	5033428I22Rik	ENSMUSG00000097910
chr3	69747842	69747864	+	4	CTGACTGAAAATATTGACTC	TGG	-||||-|-[||||||||||-|]PAM	434	Intronic	Nmd3	ENSMUSG00000027787
chr10	17831250	17831272	-	4	GTGATGCTAAATACTGGCCC	TGG	||||-|-|[|||||-||-|||]PAM	895	Intronic	Txlnb	ENSMUSG00000039891
chr9	91549502	91549524	-	4	GTGATGCTAAATACTGGCCC	TGG	||||-|-|[|||||-||-|||]PAM	7937	Intronic	Gm29478	ENSMUSG00000100341
chr17	86276879	86276901	-	4	GTGATGCTAAATAATGGCCC	CGG	||||-|-|[|||||-||-|||]PAM	8263	Intronic	2010106C02Rik	ENSMUSG00000100738
chr9	93046541	93046563	-	4	GTGATGCTAAATACTGGCCC	TGG	||||-|-|[|||||-||-|||]PAM	40802	Intergenic	1700034K08Rik	ENSMUSG00000100294
chr13	35098798	35098820	+	4	GTGATGCTAAATACTGGCCC	TGG	||||-|-|[|||||-||-|||]PAM	71704	Intergenic	Eci2	ENSMUSG00000021417
chr6	64864392	64864414	+	4	GTAACTGTAACTATTGACAC	AGG	||-||-||[||-|||||||-|]PAM	14045	Intergenic	RP23-109E8.1	ENSMUSG00000107424
chr5	37031969	37031991	-	4	GTGCCAGTAACTATTGACAC	AGG	|||-|-||[||-|||||||-|]PAM	1939	Intronic	Jakmip1	ENSMUSG00000063646
chr17	56222454	56222476	+	4	GGGAGGGTAAAAATTGACTC	AGG	|-||-|||[|||-||||||-|]PAM	3565	Intergenic	Dpp9	ENSMUSG00000001229
chr16	84990811	84990833	+	4	CTGACGCTAAATATTATCCC	AGG	-|||||-|[|||||||--|||]PAM	12526	Intronic	App	ENSMUSG00000022892
chrX	13274596	13274618	-	4	GGGATGGTAAATATAGAACC	AGG	|-||-|||[||||||-||-||]PAM	6352	Intergenic	Ddx3x	ENSMUSG00000000787
chr7	92852064	92852086	-	4	GTTACTGTAAATATAGATCC	AGG	||-||-||[||||||-||-||]PAM	5443	Intergenic	Ddias	ENSMUSG00000030641
chr2	169006331	169006353	-	4	GTAACGTTAAATATTAATCC	TGG	||-|||-|[|||||||-|-||]PAM	13672	Intergenic	Gm9873	ENSMUSG00000052368
chr13	5849504	5849526	+	4	GTGACATTAAATAATGACAC	GGG	|||||--|[|||||-||||-|]PAM	5982	Intergenic	1700016G22Rik	ENSMUSG00000100625
chr9	32264553	32264575	-	4	GAGACTGTAAATATTTACAC	AGG	|-|||-||[|||||||-||-|]PAM	0	Exonic	Arhgap32	ENSMUSG00000041444
chr15	49089618	49089640	-	4	GTGAGGGGAAATATTCACAC	TGG	||||-||-[|||||||-||-|]PAM	NA	Intergenic	NA	NA
chr16	72984308	72984330	-	3	GTGACAGTAAATATTGATCG	TGG	|||||-||[|||||||||-|-]PAM	428	Intronic	Robo1	ENSMUSG00000022883
