# Supplementary material for: Structural variants in the Epb41l4a locus: TAD disruption and Nrep gene misregulation as hypothetical drivers of neurodevelopmental outcomes
Source: Sci Rep. 2024 Mar 4;14:5288. doi: 10.1038/s41598-024-52545-y (PMC10912600; doi:10.1038/s41598-024-52545-y)
Supplement: Supplementary file 2 — Supplementary Table S2. [file 41598_2024_52545_MOESM2_ESM.xlsx]

## Sheet: Olf_bulb_deletion
gene_id	baseMean	log2FoldChange	lfcSE	stat	pvalue	padj	gene_name	source
ENSMUSG00000033730	1613.47	1.89655	0.141877	13.3675	9.35927e-41	1.14969e-36	Egr3	protein_coding
ENSMUSG00000033730	1613.47	1.89655	0.141877	13.3675	9.35927e-41	1.14969e-36	Egr3	protein_coding
ENSMUSG00000033730	1613.47	1.89655	0.141877	13.3675	9.35927e-41	1.14969e-36	Egr3	protein_coding_CDS_not_defined
ENSMUSG00000033730	1613.47	1.89655	0.141877	13.3675	9.35927e-41	1.14969e-36	Egr3	retained_intron
ENSMUSG00000029135	2223.61	1.95438	0.153973	12.693	6.46679e-37	3.9719e-33	Fosl2	protein_coding
ENSMUSG00000029135	2223.61	1.95438	0.153973	12.693	6.46679e-37	3.9719e-33	Fosl2	retained_intron
ENSMUSG00000029135	2223.61	1.95438	0.153973	12.693	6.46679e-37	3.9719e-33	Fosl2	retained_intron
ENSMUSG00000007617	2218.62	1.57233	0.150511	10.4467	1.51776e-25	6.2147e-22	Homer1	protein_coding_CDS_not_defined
ENSMUSG00000007617	2218.62	1.57233	0.150511	10.4467	1.51776e-25	6.2147e-22	Homer1	protein_coding
ENSMUSG00000007617	2218.62	1.57233	0.150511	10.4467	1.51776e-25	6.2147e-22	Homer1	protein_coding
ENSMUSG00000007617	2218.62	1.57233	0.150511	10.4467	1.51776e-25	6.2147e-22	Homer1	protein_coding
ENSMUSG00000007617	2218.62	1.57233	0.150511	10.4467	1.51776e-25	6.2147e-22	Homer1	protein_coding
ENSMUSG00000007617	2218.62	1.57233	0.150511	10.4467	1.51776e-25	6.2147e-22	Homer1	protein_coding
ENSMUSG00000007617	2218.62	1.57233	0.150511	10.4467	1.51776e-25	6.2147e-22	Homer1	protein_coding
ENSMUSG00000007617	2218.62	1.57233	0.150511	10.4467	1.51776e-25	6.2147e-22	Homer1	protein_coding
ENSMUSG00000007617	2218.62	1.57233	0.150511	10.4467	1.51776e-25	6.2147e-22	Homer1	protein_coding
ENSMUSG00000007617	2218.62	1.57233	0.150511	10.4467	1.51776e-25	6.2147e-22	Homer1	protein_coding
ENSMUSG00000007617	2218.62	1.57233	0.150511	10.4467	1.51776e-25	6.2147e-22	Homer1	protein_coding
ENSMUSG00000007617	2218.62	1.57233	0.150511	10.4467	1.51776e-25	6.2147e-22	Homer1	protein_coding
ENSMUSG00000028341	684.553	2.49773	0.240921	10.3674	3.48874e-25	1.07139e-21	Nr4a3	protein_coding
ENSMUSG00000028341	684.553	2.49773	0.240921	10.3674	3.48874e-25	1.07139e-21	Nr4a3	protein_coding_CDS_not_defined
ENSMUSG00000028341	684.553	2.49773	0.240921	10.3674	3.48874e-25	1.07139e-21	Nr4a3	protein_coding
ENSMUSG00000028341	684.553	2.49773	0.240921	10.3674	3.48874e-25	1.07139e-21	Nr4a3	protein_coding_CDS_not_defined
ENSMUSG00000055866	972.251	1.55078	0.157577	9.84139	7.46701e-23	1.83449e-19	Per2	protein_coding
ENSMUSG00000055866	972.251	1.55078	0.157577	9.84139	7.46701e-23	1.83449e-19	Per2	protein_coding_CDS_not_defined
ENSMUSG00000021587	1474.24	1.23652	0.145556	8.49513	1.97709e-17	4.04775e-14	Pcsk1	protein_coding
ENSMUSG00000021587	1474.24	1.23652	0.145556	8.49513	1.97709e-17	4.04775e-14	Pcsk1	retained_intron
ENSMUSG00000021587	1474.24	1.23652	0.145556	8.49513	1.97709e-17	4.04775e-14	Pcsk1	protein_coding
ENSMUSG00000036181	886.712	-1.34828	0.161376	-8.35493	6.54738e-17	1.14897e-13	H1f2	protein_coding
ENSMUSG00000003545	721.593	1.85497	0.228932	8.10271	5.375e-16	8.25331e-13	Fosb	protein_coding
ENSMUSG00000003545	721.593	1.85497	0.228932	8.10271	5.375e-16	8.25331e-13	Fosb	protein_coding
ENSMUSG00000003545	721.593	1.85497	0.228932	8.10271	5.375e-16	8.25331e-13	Fosb	protein_coding
ENSMUSG00000003545	721.593	1.85497	0.228932	8.10271	5.375e-16	8.25331e-13	Fosb	protein_coding
ENSMUSG00000003545	721.593	1.85497	0.228932	8.10271	5.375e-16	8.25331e-13	Fosb	protein_coding
ENSMUSG00000003545	721.593	1.85497	0.228932	8.10271	5.375e-16	8.25331e-13	Fosb	protein_coding
ENSMUSG00000003545	721.593	1.85497	0.228932	8.10271	5.375e-16	8.25331e-13	Fosb	retained_intron
ENSMUSG00000015647	825.505	-1.27387	0.164774	-7.73102	1.06685e-14	1.42929e-11	Lama5	protein_coding_CDS_not_defined
ENSMUSG00000015647	825.505	-1.27387	0.164774	-7.73102	1.06685e-14	1.42929e-11	Lama5	protein_coding
ENSMUSG00000015647	825.505	-1.27387	0.164774	-7.73102	1.06685e-14	1.42929e-11	Lama5	protein_coding_CDS_not_defined
ENSMUSG00000015647	825.505	-1.27387	0.164774	-7.73102	1.06685e-14	1.42929e-11	Lama5	protein_coding_CDS_not_defined
ENSMUSG00000024376	235.593	-11.2933	1.46286	-7.71997	1.16354e-14	1.42929e-11	Epb41l4a	protein_coding
ENSMUSG00000024376	235.593	-11.2933	1.46286	-7.71997	1.16354e-14	1.42929e-11	Epb41l4a	retained_intron
ENSMUSG00000024376	235.593	-11.2933	1.46286	-7.71997	1.16354e-14	1.42929e-11	Epb41l4a	retained_intron
ENSMUSG00000024376	235.593	-11.2933	1.46286	-7.71997	1.16354e-14	1.42929e-11	Epb41l4a	protein_coding_CDS_not_defined
ENSMUSG00000024376	235.593	-11.2933	1.46286	-7.71997	1.16354e-14	1.42929e-11	Epb41l4a	retained_intron
ENSMUSG00000024376	235.593	-11.2933	1.46286	-7.71997	1.16354e-14	1.42929e-11	Epb41l4a	retained_intron
ENSMUSG00000024376	235.593	-11.2933	1.46286	-7.71997	1.16354e-14	1.42929e-11	Epb41l4a	retained_intron
ENSMUSG00000069014	709.644	-1.3066	0.171701	-7.60971	2.7471e-14	3.06777e-11	Gm5641	processed_transcript
ENSMUSG00000069014	709.644	-1.3066	0.171701	-7.60971	2.7471e-14	3.06777e-11	Gm5641	transcribed_processed_pseudogene
ENSMUSG00000007682	1830.63	1.05106	0.138605	7.58313	3.37322e-14	3.45305e-11	Dio2	protein_coding
ENSMUSG00000038894	1249.12	1.14148	0.151014	7.5588	4.06816e-14	3.8441e-11	Irs2	protein_coding
ENSMUSG00000026864	4761.48	0.925156	0.131374	7.04213	1.89319e-12	1.66114e-09	Hspa5	protein_coding
ENSMUSG00000026864	4761.48	0.925156	0.131374	7.04213	1.89319e-12	1.66114e-09	Hspa5	protein_coding
ENSMUSG00000026864	4761.48	0.925156	0.131374	7.04213	1.89319e-12	1.66114e-09	Hspa5	nonsense_mediated_decay
ENSMUSG00000026864	4761.48	0.925156	0.131374	7.04213	1.89319e-12	1.66114e-09	Hspa5	retained_intron
ENSMUSG00000026864	4761.48	0.925156	0.131374	7.04213	1.89319e-12	1.66114e-09	Hspa5	retained_intron
ENSMUSG00000026864	4761.48	0.925156	0.131374	7.04213	1.89319e-12	1.66114e-09	Hspa5	retained_intron
ENSMUSG00000026628	114.809	2.45546	0.367863	6.67494	2.47334e-11	2.0255e-08	Atf3	protein_coding
ENSMUSG00000026628	114.809	2.45546	0.367863	6.67494	2.47334e-11	2.0255e-08	Atf3	protein_coding
ENSMUSG00000026628	114.809	2.45546	0.367863	6.67494	2.47334e-11	2.0255e-08	Atf3	protein_coding_CDS_not_defined
ENSMUSG00000037112	847.598	1.05952	0.161227	6.57161	4.97729e-11	3.82132e-08	Sik2	protein_coding
ENSMUSG00000037112	847.598	1.05952	0.161227	6.57161	4.97729e-11	3.82132e-08	Sik2	protein_coding
ENSMUSG00000037112	847.598	1.05952	0.161227	6.57161	4.97729e-11	3.82132e-08	Sik2	nonsense_mediated_decay
ENSMUSG00000037112	847.598	1.05952	0.161227	6.57161	4.97729e-11	3.82132e-08	Sik2	protein_coding
ENSMUSG00000037112	847.598	1.05952	0.161227	6.57161	4.97729e-11	3.82132e-08	Sik2	protein_coding_CDS_not_defined
ENSMUSG00000037112	847.598	1.05952	0.161227	6.57161	4.97729e-11	3.82132e-08	Sik2	protein_coding_CDS_not_defined
ENSMUSG00000037112	847.598	1.05952	0.161227	6.57161	4.97729e-11	3.82132e-08	Sik2	retained_intron
ENSMUSG00000037112	847.598	1.05952	0.161227	6.57161	4.97729e-11	3.82132e-08	Sik2	retained_intron
ENSMUSG00000019874	4816.32	-0.785111	0.126485	-6.20713	5.39627e-10	3.74888e-07	Fabp7	protein_coding
ENSMUSG00000019874	4816.32	-0.785111	0.126485	-6.20713	5.39627e-10	3.74888e-07	Fabp7	protein_coding
ENSMUSG00000066687	634.252	1.38409	0.223085	6.20432	5.49331e-10	3.74888e-07	Zbtb16	protein_coding
ENSMUSG00000066687	634.252	1.38409	0.223085	6.20432	5.49331e-10	3.74888e-07	Zbtb16	protein_coding
ENSMUSG00000097023	1851.34	-0.867536	0.140035	-6.19513	5.82357e-10	3.76509e-07	Mir9-3hg	lncRNA
ENSMUSG00000097023	1851.34	-0.867536	0.140035	-6.19513	5.82357e-10	3.76509e-07	Mir9-3hg	lncRNA
ENSMUSG00000097023	1851.34	-0.867536	0.140035	-6.19513	5.82357e-10	3.76509e-07	Mir9-3hg	lncRNA
ENSMUSG00000097023	1851.34	-0.867536	0.140035	-6.19513	5.82357e-10	3.76509e-07	Mir9-3hg	lncRNA
ENSMUSG00000097023	1851.34	-0.867536	0.140035	-6.19513	5.82357e-10	3.76509e-07	Mir9-3hg	lncRNA
ENSMUSG00000097023	1851.34	-0.867536	0.140035	-6.19513	5.82357e-10	3.76509e-07	Mir9-3hg	lncRNA
ENSMUSG00000097023	1851.34	-0.867536	0.140035	-6.19513	5.82357e-10	3.76509e-07	Mir9-3hg	lncRNA
ENSMUSG00000097023	1851.34	-0.867536	0.140035	-6.19513	5.82357e-10	3.76509e-07	Mir9-3hg	lncRNA
ENSMUSG00000097023	1851.34	-0.867536	0.140035	-6.19513	5.82357e-10	3.76509e-07	Mir9-3hg	lncRNA
ENSMUSG00000097023	1851.34	-0.867536	0.140035	-6.19513	5.82357e-10	3.76509e-07	Mir9-3hg	lncRNA
ENSMUSG00000097023	1851.34	-0.867536	0.140035	-6.19513	5.82357e-10	3.76509e-07	Mir9-3hg	lncRNA
ENSMUSG00000097023	1851.34	-0.867536	0.140035	-6.19513	5.82357e-10	3.76509e-07	Mir9-3hg	lncRNA
ENSMUSG00000097023	1851.34	-0.867536	0.140035	-6.19513	5.82357e-10	3.76509e-07	Mir9-3hg	lncRNA
ENSMUSG00000097023	1851.34	-0.867536	0.140035	-6.19513	5.82357e-10	3.76509e-07	Mir9-3hg	lncRNA
ENSMUSG00000097023	1851.34	-0.867536	0.140035	-6.19513	5.82357e-10	3.76509e-07	Mir9-3hg	lncRNA
ENSMUSG00000097023	1851.34	-0.867536	0.140035	-6.19513	5.82357e-10	3.76509e-07	Mir9-3hg	lncRNA
ENSMUSG00000097023	1851.34	-0.867536	0.140035	-6.19513	5.82357e-10	3.76509e-07	Mir9-3hg	lncRNA
ENSMUSG00000097023	1851.34	-0.867536	0.140035	-6.19513	5.82357e-10	3.76509e-07	Mir9-3hg	lncRNA
ENSMUSG00000036273	372.766	1.54823	0.252607	6.12899	8.84387e-10	5.4319e-07	Lrrk2	protein_coding
ENSMUSG00000036273	372.766	1.54823	0.252607	6.12899	8.84387e-10	5.4319e-07	Lrrk2	protein_coding_CDS_not_defined
ENSMUSG00000036273	372.766	1.54823	0.252607	6.12899	8.84387e-10	5.4319e-07	Lrrk2	protein_coding_CDS_not_defined
ENSMUSG00000036273	372.766	1.54823	0.252607	6.12899	8.84387e-10	5.4319e-07	Lrrk2	protein_coding_CDS_not_defined
ENSMUSG00000036273	372.766	1.54823	0.252607	6.12899	8.84387e-10	5.4319e-07	Lrrk2	retained_intron
ENSMUSG00000036273	372.766	1.54823	0.252607	6.12899	8.84387e-10	5.4319e-07	Lrrk2	retained_intron
ENSMUSG00000013089	1927.94	0.850694	0.141576	6.00874	1.86975e-09	1.09371e-06	Etv5	protein_coding
ENSMUSG00000013089	1927.94	0.850694	0.141576	6.00874	1.86975e-09	1.09371e-06	Etv5	protein_coding
ENSMUSG00000013089	1927.94	0.850694	0.141576	6.00874	1.86975e-09	1.09371e-06	Etv5	nonsense_mediated_decay
ENSMUSG00000013089	1927.94	0.850694	0.141576	6.00874	1.86975e-09	1.09371e-06	Etv5	protein_coding_CDS_not_defined
ENSMUSG00000013089	1927.94	0.850694	0.141576	6.00874	1.86975e-09	1.09371e-06	Etv5	protein_coding
ENSMUSG00000023087	6981.27	0.887408	0.147929	5.9989	1.98662e-09	1.10926e-06	Noct	protein_coding
ENSMUSG00000023087	6981.27	0.887408	0.147929	5.9989	1.98662e-09	1.10926e-06	Noct	protein_coding
ENSMUSG00000023087	6981.27	0.887408	0.147929	5.9989	1.98662e-09	1.10926e-06	Noct	protein_coding
ENSMUSG00000023087	6981.27	0.887408	0.147929	5.9989	1.98662e-09	1.10926e-06	Noct	protein_coding
ENSMUSG00000028645	2469.17	0.829331	0.13951	5.9446	2.77132e-09	1.48012e-06	Slc2a1	protein_coding
ENSMUSG00000028645	2469.17	0.829331	0.13951	5.9446	2.77132e-09	1.48012e-06	Slc2a1	protein_coding
ENSMUSG00000028645	2469.17	0.829331	0.13951	5.9446	2.77132e-09	1.48012e-06	Slc2a1	protein_coding
ENSMUSG00000028645	2469.17	0.829331	0.13951	5.9446	2.77132e-09	1.48012e-06	Slc2a1	protein_coding
ENSMUSG00000028645	2469.17	0.829331	0.13951	5.9446	2.77132e-09	1.48012e-06	Slc2a1	nonsense_mediated_decay
ENSMUSG00000116305	698.557	-0.988295	0.169712	-5.82338	5.7669e-09	2.95169e-06	Lncppara	lncRNA
ENSMUSG00000116305	698.557	-0.988295	0.169712	-5.82338	5.7669e-09	2.95169e-06	Lncppara	lncRNA
ENSMUSG00000116305	698.557	-0.988295	0.169712	-5.82338	5.7669e-09	2.95169e-06	Lncppara	lncRNA
ENSMUSG00000116305	698.557	-0.988295	0.169712	-5.82338	5.7669e-09	2.95169e-06	Lncppara	lncRNA
ENSMUSG00000116305	698.557	-0.988295	0.169712	-5.82338	5.7669e-09	2.95169e-06	Lncppara	lncRNA
ENSMUSG00000116305	698.557	-0.988295	0.169712	-5.82338	5.7669e-09	2.95169e-06	Lncppara	lncRNA
ENSMUSG00000116305	698.557	-0.988295	0.169712	-5.82338	5.7669e-09	2.95169e-06	Lncppara	lncRNA
ENSMUSG00000116305	698.557	-0.988295	0.169712	-5.82338	5.7669e-09	2.95169e-06	Lncppara	lncRNA
ENSMUSG00000116305	698.557	-0.988295	0.169712	-5.82338	5.7669e-09	2.95169e-06	Lncppara	retained_intron
ENSMUSG00000040170	109.235	2.15255	0.37971	5.66892	1.43702e-08	7.06095e-06	Fmo2	protein_coding
ENSMUSG00000040170	109.235	2.15255	0.37971	5.66892	1.43702e-08	7.06095e-06	Fmo2	retained_intron
ENSMUSG00000040170	109.235	2.15255	0.37971	5.66892	1.43702e-08	7.06095e-06	Fmo2	protein_coding
ENSMUSG00000040170	109.235	2.15255	0.37971	5.66892	1.43702e-08	7.06095e-06	Fmo2	protein_coding_CDS_not_defined
ENSMUSG00000040170	109.235	2.15255	0.37971	5.66892	1.43702e-08	7.06095e-06	Fmo2	protein_coding
ENSMUSG00000040170	109.235	2.15255	0.37971	5.66892	1.43702e-08	7.06095e-06	Fmo2	retained_intron
ENSMUSG00000040170	109.235	2.15255	0.37971	5.66892	1.43702e-08	7.06095e-06	Fmo2	retained_intron
ENSMUSG00000042599	1523.74	0.874103	0.15505	5.63757	1.7247e-08	8.14855e-06	Kdm7a	protein_coding
ENSMUSG00000042599	1523.74	0.874103	0.15505	5.63757	1.7247e-08	8.14855e-06	Kdm7a	protein_coding_CDS_not_defined
ENSMUSG00000025321	1800.96	0.940458	0.167489	5.61503	1.96526e-08	8.94122e-06	Itgb8	protein_coding
ENSMUSG00000025321	1800.96	0.940458	0.167489	5.61503	1.96526e-08	8.94122e-06	Itgb8	retained_intron
ENSMUSG00000025321	1800.96	0.940458	0.167489	5.61503	1.96526e-08	8.94122e-06	Itgb8	retained_intron
ENSMUSG00000031431	1268.65	0.818881	0.14618	5.60188	2.12045e-08	9.26279e-06	Tsc22d3	protein_coding_CDS_not_defined
ENSMUSG00000031431	1268.65	0.818881	0.14618	5.60188	2.12045e-08	9.26279e-06	Tsc22d3	protein_coding
ENSMUSG00000031431	1268.65	0.818881	0.14618	5.60188	2.12045e-08	9.26279e-06	Tsc22d3	retained_intron
ENSMUSG00000031431	1268.65	0.818881	0.14618	5.60188	2.12045e-08	9.26279e-06	Tsc22d3	protein_coding
ENSMUSG00000031431	1268.65	0.818881	0.14618	5.60188	2.12045e-08	9.26279e-06	Tsc22d3	protein_coding
ENSMUSG00000031431	1268.65	0.818881	0.14618	5.60188	2.12045e-08	9.26279e-06	Tsc22d3	protein_coding_CDS_not_defined
ENSMUSG00000117465	274.465	-1.79827	0.321318	-5.59654	2.18675e-08	9.26279e-06	Gm49980	lncRNA
ENSMUSG00000026360	623.539	0.977521	0.175195	5.57962	2.41047e-08	9.87008e-06	Rgs2	protein_coding
ENSMUSG00000026360	623.539	0.977521	0.175195	5.57962	2.41047e-08	9.87008e-06	Rgs2	nonsense_mediated_decay
ENSMUSG00000026360	623.539	0.977521	0.175195	5.57962	2.41047e-08	9.87008e-06	Rgs2	protein_coding
ENSMUSG00000026360	623.539	0.977521	0.175195	5.57962	2.41047e-08	9.87008e-06	Rgs2	retained_intron
ENSMUSG00000025609	2666.68	1.02117	0.18591	5.49283	3.95548e-08	1.56739e-05	Mkln1	protein_coding
ENSMUSG00000025609	2666.68	1.02117	0.18591	5.49283	3.95548e-08	1.56739e-05	Mkln1	retained_intron
ENSMUSG00000025609	2666.68	1.02117	0.18591	5.49283	3.95548e-08	1.56739e-05	Mkln1	retained_intron
ENSMUSG00000025609	2666.68	1.02117	0.18591	5.49283	3.95548e-08	1.56739e-05	Mkln1	retained_intron
ENSMUSG00000025609	2666.68	1.02117	0.18591	5.49283	3.95548e-08	1.56739e-05	Mkln1	retained_intron
ENSMUSG00000025609	2666.68	1.02117	0.18591	5.49283	3.95548e-08	1.56739e-05	Mkln1	retained_intron
ENSMUSG00000025609	2666.68	1.02117	0.18591	5.49283	3.95548e-08	1.56739e-05	Mkln1	protein_coding_CDS_not_defined
ENSMUSG00000025609	2666.68	1.02117	0.18591	5.49283	3.95548e-08	1.56739e-05	Mkln1	protein_coding_CDS_not_defined
ENSMUSG00000025609	2666.68	1.02117	0.18591	5.49283	3.95548e-08	1.56739e-05	Mkln1	protein_coding_CDS_not_defined
ENSMUSG00000025609	2666.68	1.02117	0.18591	5.49283	3.95548e-08	1.56739e-05	Mkln1	retained_intron
ENSMUSG00000025609	2666.68	1.02117	0.18591	5.49283	3.95548e-08	1.56739e-05	Mkln1	retained_intron
ENSMUSG00000025609	2666.68	1.02117	0.18591	5.49283	3.95548e-08	1.56739e-05	Mkln1	protein_coding
ENSMUSG00000025609	2666.68	1.02117	0.18591	5.49283	3.95548e-08	1.56739e-05	Mkln1	retained_intron
ENSMUSG00000048285	862.232	0.883865	0.161623	5.46867	4.53435e-08	1.74062e-05	Frmd6	protein_coding
ENSMUSG00000048285	862.232	0.883865	0.161623	5.46867	4.53435e-08	1.74062e-05	Frmd6	retained_intron
ENSMUSG00000048285	862.232	0.883865	0.161623	5.46867	4.53435e-08	1.74062e-05	Frmd6	protein_coding_CDS_not_defined
ENSMUSG00000048285	862.232	0.883865	0.161623	5.46867	4.53435e-08	1.74062e-05	Frmd6	retained_intron
ENSMUSG00000051111	2242.53	0.721405	0.133314	5.41132	6.25626e-08	2.32885e-05	Sv2c	protein_coding
ENSMUSG00000051111	2242.53	0.721405	0.133314	5.41132	6.25626e-08	2.32885e-05	Sv2c	protein_coding_CDS_not_defined
ENSMUSG00000051111	2242.53	0.721405	0.133314	5.41132	6.25626e-08	2.32885e-05	Sv2c	protein_coding
ENSMUSG00000051111	2242.53	0.721405	0.133314	5.41132	6.25626e-08	2.32885e-05	Sv2c	protein_coding_CDS_not_defined
ENSMUSG00000052229	823.935	0.949136	0.177253	5.35468	8.57074e-08	3.09656e-05	Gpr17	protein_coding
ENSMUSG00000089824	602.499	0.94345	0.176587	5.34269	9.15787e-08	3.21415e-05	Rbm12	protein_coding
ENSMUSG00000089824	602.499	0.94345	0.176587	5.34269	9.15787e-08	3.21415e-05	Rbm12	protein_coding
ENSMUSG00000089824	602.499	0.94345	0.176587	5.34269	9.15787e-08	3.21415e-05	Rbm12	protein_coding
ENSMUSG00000089824	602.499	0.94345	0.176587	5.34269	9.15787e-08	3.21415e-05	Rbm12	protein_coding
ENSMUSG00000089824	602.499	0.94345	0.176587	5.34269	9.15787e-08	3.21415e-05	Rbm12	protein_coding
ENSMUSG00000034297	2456.42	0.763868	0.143887	5.3088	1.1035e-07	3.7654e-05	Med13	protein_coding
ENSMUSG00000034297	2456.42	0.763868	0.143887	5.3088	1.1035e-07	3.7654e-05	Med13	protein_coding_CDS_not_defined
ENSMUSG00000034297	2456.42	0.763868	0.143887	5.3088	1.1035e-07	3.7654e-05	Med13	retained_intron
ENSMUSG00000034297	2456.42	0.763868	0.143887	5.3088	1.1035e-07	3.7654e-05	Med13	retained_intron
ENSMUSG00000030002	2610.52	0.745326	0.140695	5.29746	1.17428e-07	3.8986e-05	Dusp11	protein_coding
ENSMUSG00000030002	2610.52	0.745326	0.140695	5.29746	1.17428e-07	3.8986e-05	Dusp11	nonsense_mediated_decay
ENSMUSG00000030002	2610.52	0.745326	0.140695	5.29746	1.17428e-07	3.8986e-05	Dusp11	retained_intron
ENSMUSG00000030002	2610.52	0.745326	0.140695	5.29746	1.17428e-07	3.8986e-05	Dusp11	protein_coding_CDS_not_defined
ENSMUSG00000030002	2610.52	0.745326	0.140695	5.29746	1.17428e-07	3.8986e-05	Dusp11	retained_intron
ENSMUSG00000030002	2610.52	0.745326	0.140695	5.29746	1.17428e-07	3.8986e-05	Dusp11	protein_coding_CDS_not_defined
ENSMUSG00000030002	2610.52	0.745326	0.140695	5.29746	1.17428e-07	3.8986e-05	Dusp11	protein_coding_CDS_not_defined
ENSMUSG00000030002	2610.52	0.745326	0.140695	5.29746	1.17428e-07	3.8986e-05	Dusp11	retained_intron
ENSMUSG00000036698	3480.93	0.678087	0.128381	5.28183	1.27899e-07	4.13449e-05	Ago2	protein_coding
ENSMUSG00000036698	3480.93	0.678087	0.128381	5.28183	1.27899e-07	4.13449e-05	Ago2	protein_coding_CDS_not_defined
ENSMUSG00000036698	3480.93	0.678087	0.128381	5.28183	1.27899e-07	4.13449e-05	Ago2	protein_coding_CDS_not_defined
ENSMUSG00000024222	940.306	0.842949	0.16084	5.24093	1.5977e-07	5.03236e-05	Fkbp5	protein_coding
ENSMUSG00000024222	940.306	0.842949	0.16084	5.24093	1.5977e-07	5.03236e-05	Fkbp5	protein_coding
ENSMUSG00000024222	940.306	0.842949	0.16084	5.24093	1.5977e-07	5.03236e-05	Fkbp5	protein_coding
ENSMUSG00000024222	940.306	0.842949	0.16084	5.24093	1.5977e-07	5.03236e-05	Fkbp5	protein_coding
ENSMUSG00000024222	940.306	0.842949	0.16084	5.24093	1.5977e-07	5.03236e-05	Fkbp5	protein_coding
ENSMUSG00000024222	940.306	0.842949	0.16084	5.24093	1.5977e-07	5.03236e-05	Fkbp5	protein_coding_CDS_not_defined
ENSMUSG00000024222	940.306	0.842949	0.16084	5.24093	1.5977e-07	5.03236e-05	Fkbp5	protein_coding_CDS_not_defined
ENSMUSG00000024222	940.306	0.842949	0.16084	5.24093	1.5977e-07	5.03236e-05	Fkbp5	protein_coding_CDS_not_defined
ENSMUSG00000024222	940.306	0.842949	0.16084	5.24093	1.5977e-07	5.03236e-05	Fkbp5	protein_coding_CDS_not_defined
ENSMUSG00000024222	940.306	0.842949	0.16084	5.24093	1.5977e-07	5.03236e-05	Fkbp5	protein_coding
ENSMUSG00000024222	940.306	0.842949	0.16084	5.24093	1.5977e-07	5.03236e-05	Fkbp5	protein_coding_CDS_not_defined
ENSMUSG00000024222	940.306	0.842949	0.16084	5.24093	1.5977e-07	5.03236e-05	Fkbp5	protein_coding
ENSMUSG00000024222	940.306	0.842949	0.16084	5.24093	1.5977e-07	5.03236e-05	Fkbp5	protein_coding_CDS_not_defined
ENSMUSG00000024222	940.306	0.842949	0.16084	5.24093	1.5977e-07	5.03236e-05	Fkbp5	protein_coding_CDS_not_defined
ENSMUSG00000024222	940.306	0.842949	0.16084	5.24093	1.5977e-07	5.03236e-05	Fkbp5	retained_intron
ENSMUSG00000110720	207.434	-1.93863	0.370375	-5.23423	1.65671e-07	5.08775e-05	Gm46223	processed_pseudogene
ENSMUSG00000041688	872.944	0.874786	0.167879	5.21081	1.88014e-07	5.63308e-05	Amot	protein_coding
ENSMUSG00000041688	872.944	0.874786	0.167879	5.21081	1.88014e-07	5.63308e-05	Amot	protein_coding
ENSMUSG00000041688	872.944	0.874786	0.167879	5.21081	1.88014e-07	5.63308e-05	Amot	protein_coding
ENSMUSG00000041688	872.944	0.874786	0.167879	5.21081	1.88014e-07	5.63308e-05	Amot	protein_coding
ENSMUSG00000041688	872.944	0.874786	0.167879	5.21081	1.88014e-07	5.63308e-05	Amot	retained_intron
ENSMUSG00000041688	872.944	0.874786	0.167879	5.21081	1.88014e-07	5.63308e-05	Amot	protein_coding
ENSMUSG00000021224	1335.83	0.779119	0.151036	5.15848	2.48956e-07	7.28138e-05	Numb	protein_coding
ENSMUSG00000021224	1335.83	0.779119	0.151036	5.15848	2.48956e-07	7.28138e-05	Numb	nonsense_mediated_decay
ENSMUSG00000021224	1335.83	0.779119	0.151036	5.15848	2.48956e-07	7.28138e-05	Numb	nonsense_mediated_decay
ENSMUSG00000021224	1335.83	0.779119	0.151036	5.15848	2.48956e-07	7.28138e-05	Numb	protein_coding
ENSMUSG00000021224	1335.83	0.779119	0.151036	5.15848	2.48956e-07	7.28138e-05	Numb	protein_coding
ENSMUSG00000021224	1335.83	0.779119	0.151036	5.15848	2.48956e-07	7.28138e-05	Numb	protein_coding
ENSMUSG00000021224	1335.83	0.779119	0.151036	5.15848	2.48956e-07	7.28138e-05	Numb	protein_coding
ENSMUSG00000021224	1335.83	0.779119	0.151036	5.15848	2.48956e-07	7.28138e-05	Numb	protein_coding
ENSMUSG00000021224	1335.83	0.779119	0.151036	5.15848	2.48956e-07	7.28138e-05	Numb	protein_coding
ENSMUSG00000021224	1335.83	0.779119	0.151036	5.15848	2.48956e-07	7.28138e-05	Numb	protein_coding
ENSMUSG00000021224	1335.83	0.779119	0.151036	5.15848	2.48956e-07	7.28138e-05	Numb	retained_intron
ENSMUSG00000021224	1335.83	0.779119	0.151036	5.15848	2.48956e-07	7.28138e-05	Numb	protein_coding
ENSMUSG00000021701	1219.47	0.829045	0.161583	5.13076	2.88568e-07	8.24364e-05	Plk2	protein_coding
ENSMUSG00000021701	1219.47	0.829045	0.161583	5.13076	2.88568e-07	8.24364e-05	Plk2	retained_intron
ENSMUSG00000021701	1219.47	0.829045	0.161583	5.13076	2.88568e-07	8.24364e-05	Plk2	retained_intron
ENSMUSG00000021701	1219.47	0.829045	0.161583	5.13076	2.88568e-07	8.24364e-05	Plk2	retained_intron
ENSMUSG00000021701	1219.47	0.829045	0.161583	5.13076	2.88568e-07	8.24364e-05	Plk2	retained_intron
ENSMUSG00000085609	126.17	1.77772	0.349367	5.0884	3.61106e-07	0.000100814	1700016P03Rik	lncRNA
ENSMUSG00000085609	126.17	1.77772	0.349367	5.0884	3.61106e-07	0.000100814	1700016P03Rik	lncRNA
ENSMUSG00000032402	1298.31	0.742578	0.146587	5.06579	4.06703e-07	0.000111021	Smad3	protein_coding
ENSMUSG00000032402	1298.31	0.742578	0.146587	5.06579	4.06703e-07	0.000111021	Smad3	protein_coding
ENSMUSG00000032402	1298.31	0.742578	0.146587	5.06579	4.06703e-07	0.000111021	Smad3	protein_coding
ENSMUSG00000032402	1298.31	0.742578	0.146587	5.06579	4.06703e-07	0.000111021	Smad3	protein_coding
ENSMUSG00000032402	1298.31	0.742578	0.146587	5.06579	4.06703e-07	0.000111021	Smad3	protein_coding_CDS_not_defined
ENSMUSG00000027351	2927.66	0.650952	0.128882	5.05077	4.40028e-07	0.000117507	Spred1	protein_coding
ENSMUSG00000027351	2927.66	0.650952	0.128882	5.05077	4.40028e-07	0.000117507	Spred1	protein_coding
ENSMUSG00000045193	2441.6	-0.686187	0.136904	-5.01218	5.38156e-07	0.000140653	Cirbp	protein_coding
ENSMUSG00000045193	2441.6	-0.686187	0.136904	-5.01218	5.38156e-07	0.000140653	Cirbp	protein_coding
ENSMUSG00000045193	2441.6	-0.686187	0.136904	-5.01218	5.38156e-07	0.000140653	Cirbp	nonsense_mediated_decay
ENSMUSG00000045193	2441.6	-0.686187	0.136904	-5.01218	5.38156e-07	0.000140653	Cirbp	retained_intron
ENSMUSG00000045193	2441.6	-0.686187	0.136904	-5.01218	5.38156e-07	0.000140653	Cirbp	retained_intron
ENSMUSG00000045193	2441.6	-0.686187	0.136904	-5.01218	5.38156e-07	0.000140653	Cirbp	retained_intron
ENSMUSG00000045193	2441.6	-0.686187	0.136904	-5.01218	5.38156e-07	0.000140653	Cirbp	retained_intron
ENSMUSG00000074006	2849.58	-0.91614	0.183268	-4.9989	5.7658e-07	0.000147556	Omp	protein_coding
ENSMUSG00000025234	2380.72	0.67323	0.136715	4.92432	8.46532e-07	0.00021222	Arih1	protein_coding
ENSMUSG00000025234	2380.72	0.67323	0.136715	4.92432	8.46532e-07	0.00021222	Arih1	nonsense_mediated_decay
ENSMUSG00000025234	2380.72	0.67323	0.136715	4.92432	8.46532e-07	0.00021222	Arih1	protein_coding
ENSMUSG00000025234	2380.72	0.67323	0.136715	4.92432	8.46532e-07	0.00021222	Arih1	nonsense_mediated_decay
ENSMUSG00000025234	2380.72	0.67323	0.136715	4.92432	8.46532e-07	0.00021222	Arih1	retained_intron
ENSMUSG00000025234	2380.72	0.67323	0.136715	4.92432	8.46532e-07	0.00021222	Arih1	retained_intron
ENSMUSG00000025234	2380.72	0.67323	0.136715	4.92432	8.46532e-07	0.00021222	Arih1	retained_intron
ENSMUSG00000019947	498.225	0.979434	0.200443	4.88634	1.02726e-06	0.000252376	Arid5b	protein_coding
ENSMUSG00000019947	498.225	0.979434	0.200443	4.88634	1.02726e-06	0.000252376	Arid5b	nonsense_mediated_decay
ENSMUSG00000019947	498.225	0.979434	0.200443	4.88634	1.02726e-06	0.000252376	Arid5b	protein_coding
ENSMUSG00000019947	498.225	0.979434	0.200443	4.88634	1.02726e-06	0.000252376	Arid5b	retained_intron
ENSMUSG00000026773	793.724	0.82525	0.170094	4.85173	1.22386e-06	0.000294783	Pfkfb3	protein_coding
ENSMUSG00000026773	793.724	0.82525	0.170094	4.85173	1.22386e-06	0.000294783	Pfkfb3	protein_coding
ENSMUSG00000026773	793.724	0.82525	0.170094	4.85173	1.22386e-06	0.000294783	Pfkfb3	protein_coding
ENSMUSG00000026773	793.724	0.82525	0.170094	4.85173	1.22386e-06	0.000294783	Pfkfb3	protein_coding
ENSMUSG00000026773	793.724	0.82525	0.170094	4.85173	1.22386e-06	0.000294783	Pfkfb3	nonsense_mediated_decay
ENSMUSG00000026773	793.724	0.82525	0.170094	4.85173	1.22386e-06	0.000294783	Pfkfb3	protein_coding_CDS_not_defined
ENSMUSG00000026773	793.724	0.82525	0.170094	4.85173	1.22386e-06	0.000294783	Pfkfb3	protein_coding
ENSMUSG00000026773	793.724	0.82525	0.170094	4.85173	1.22386e-06	0.000294783	Pfkfb3	protein_coding
ENSMUSG00000026773	793.724	0.82525	0.170094	4.85173	1.22386e-06	0.000294783	Pfkfb3	protein_coding
ENSMUSG00000026773	793.724	0.82525	0.170094	4.85173	1.22386e-06	0.000294783	Pfkfb3	protein_coding
ENSMUSG00000026773	793.724	0.82525	0.170094	4.85173	1.22386e-06	0.000294783	Pfkfb3	protein_coding
ENSMUSG00000026773	793.724	0.82525	0.170094	4.85173	1.22386e-06	0.000294783	Pfkfb3	protein_coding
ENSMUSG00000026773	793.724	0.82525	0.170094	4.85173	1.22386e-06	0.000294783	Pfkfb3	protein_coding
ENSMUSG00000026773	793.724	0.82525	0.170094	4.85173	1.22386e-06	0.000294783	Pfkfb3	protein_coding
ENSMUSG00000026773	793.724	0.82525	0.170094	4.85173	1.22386e-06	0.000294783	Pfkfb3	retained_intron
ENSMUSG00000026773	793.724	0.82525	0.170094	4.85173	1.22386e-06	0.000294783	Pfkfb3	retained_intron
ENSMUSG00000026773	793.724	0.82525	0.170094	4.85173	1.22386e-06	0.000294783	Pfkfb3	protein_coding_CDS_not_defined
ENSMUSG00000026773	793.724	0.82525	0.170094	4.85173	1.22386e-06	0.000294783	Pfkfb3	retained_intron
ENSMUSG00000026773	793.724	0.82525	0.170094	4.85173	1.22386e-06	0.000294783	Pfkfb3	protein_coding_CDS_not_defined
ENSMUSG00000026773	793.724	0.82525	0.170094	4.85173	1.22386e-06	0.000294783	Pfkfb3	retained_intron
ENSMUSG00000026773	793.724	0.82525	0.170094	4.85173	1.22386e-06	0.000294783	Pfkfb3	protein_coding_CDS_not_defined
ENSMUSG00000040055	1014.28	0.845717	0.175353	4.82295	1.41454e-06	0.000334158	Gjb6	protein_coding
ENSMUSG00000040055	1014.28	0.845717	0.175353	4.82295	1.41454e-06	0.000334158	Gjb6	retained_intron
ENSMUSG00000040055	1014.28	0.845717	0.175353	4.82295	1.41454e-06	0.000334158	Gjb6	protein_coding
ENSMUSG00000040055	1014.28	0.845717	0.175353	4.82295	1.41454e-06	0.000334158	Gjb6	protein_coding_CDS_not_defined
ENSMUSG00000031309	1146.53	0.767739	0.159403	4.81635	1.46209e-06	0.000338873	Rps6ka3	protein_coding
ENSMUSG00000031309	1146.53	0.767739	0.159403	4.81635	1.46209e-06	0.000338873	Rps6ka3	protein_coding
ENSMUSG00000031309	1146.53	0.767739	0.159403	4.81635	1.46209e-06	0.000338873	Rps6ka3	protein_coding
ENSMUSG00000031309	1146.53	0.767739	0.159403	4.81635	1.46209e-06	0.000338873	Rps6ka3	protein_coding
ENSMUSG00000031309	1146.53	0.767739	0.159403	4.81635	1.46209e-06	0.000338873	Rps6ka3	protein_coding
ENSMUSG00000031309	1146.53	0.767739	0.159403	4.81635	1.46209e-06	0.000338873	Rps6ka3	protein_coding
ENSMUSG00000031309	1146.53	0.767739	0.159403	4.81635	1.46209e-06	0.000338873	Rps6ka3	protein_coding
ENSMUSG00000031309	1146.53	0.767739	0.159403	4.81635	1.46209e-06	0.000338873	Rps6ka3	protein_coding_CDS_not_defined
ENSMUSG00000031309	1146.53	0.767739	0.159403	4.81635	1.46209e-06	0.000338873	Rps6ka3	retained_intron
ENSMUSG00000026826	581.451	0.94862	0.197131	4.81214	1.49322e-06	0.00033968	Nr4a2	protein_coding
ENSMUSG00000026826	581.451	0.94862	0.197131	4.81214	1.49322e-06	0.00033968	Nr4a2	protein_coding
ENSMUSG00000026826	581.451	0.94862	0.197131	4.81214	1.49322e-06	0.00033968	Nr4a2	nonsense_mediated_decay
ENSMUSG00000026826	581.451	0.94862	0.197131	4.81214	1.49322e-06	0.00033968	Nr4a2	protein_coding
ENSMUSG00000026826	581.451	0.94862	0.197131	4.81214	1.49322e-06	0.00033968	Nr4a2	protein_coding_CDS_not_defined
ENSMUSG00000026826	581.451	0.94862	0.197131	4.81214	1.49322e-06	0.00033968	Nr4a2	protein_coding_CDS_not_defined
ENSMUSG00000034647	1539.2	0.699151	0.145936	4.79081	1.66106e-06	0.000366293	Ankrd12	protein_coding
ENSMUSG00000034647	1539.2	0.699151	0.145936	4.79081	1.66106e-06	0.000366293	Ankrd12	nonsense_mediated_decay
ENSMUSG00000034647	1539.2	0.699151	0.145936	4.79081	1.66106e-06	0.000366293	Ankrd12	protein_coding
ENSMUSG00000034647	1539.2	0.699151	0.145936	4.79081	1.66106e-06	0.000366293	Ankrd12	retained_intron
ENSMUSG00000034647	1539.2	0.699151	0.145936	4.79081	1.66106e-06	0.000366293	Ankrd12	nonsense_mediated_decay
ENSMUSG00000034647	1539.2	0.699151	0.145936	4.79081	1.66106e-06	0.000366293	Ankrd12	protein_coding
ENSMUSG00000034647	1539.2	0.699151	0.145936	4.79081	1.66106e-06	0.000366293	Ankrd12	retained_intron
ENSMUSG00000034647	1539.2	0.699151	0.145936	4.79081	1.66106e-06	0.000366293	Ankrd12	retained_intron
ENSMUSG00000034647	1539.2	0.699151	0.145936	4.79081	1.66106e-06	0.000366293	Ankrd12	retained_intron
ENSMUSG00000034647	1539.2	0.699151	0.145936	4.79081	1.66106e-06	0.000366293	Ankrd12	protein_coding
ENSMUSG00000034647	1539.2	0.699151	0.145936	4.79081	1.66106e-06	0.000366293	Ankrd12	protein_coding_CDS_not_defined
ENSMUSG00000105843	172.804	1.38161	0.288451	4.78976	1.66985e-06	0.000366293	Gm19439	TEC
ENSMUSG00000028282	319.536	1.08419	0.227897	4.75737	1.96133e-06	0.000422683	Casp8ap2	protein_coding_CDS_not_defined
ENSMUSG00000028282	319.536	1.08419	0.227897	4.75737	1.96133e-06	0.000422683	Casp8ap2	protein_coding_CDS_not_defined
ENSMUSG00000028282	319.536	1.08419	0.227897	4.75737	1.96133e-06	0.000422683	Casp8ap2	protein_coding
ENSMUSG00000028282	319.536	1.08419	0.227897	4.75737	1.96133e-06	0.000422683	Casp8ap2	protein_coding
ENSMUSG00000028282	319.536	1.08419	0.227897	4.75737	1.96133e-06	0.000422683	Casp8ap2	protein_coding
ENSMUSG00000035021	145.381	1.5086	0.318007	4.74391	2.09633e-06	0.000443988	Baz1a	protein_coding
ENSMUSG00000035021	145.381	1.5086	0.318007	4.74391	2.09633e-06	0.000443988	Baz1a	protein_coding
ENSMUSG00000035021	145.381	1.5086	0.318007	4.74391	2.09633e-06	0.000443988	Baz1a	retained_intron
ENSMUSG00000035021	145.381	1.5086	0.318007	4.74391	2.09633e-06	0.000443988	Baz1a	nonsense_mediated_decay
ENSMUSG00000035021	145.381	1.5086	0.318007	4.74391	2.09633e-06	0.000443988	Baz1a	nonsense_mediated_decay
ENSMUSG00000035021	145.381	1.5086	0.318007	4.74391	2.09633e-06	0.000443988	Baz1a	protein_coding
ENSMUSG00000035021	145.381	1.5086	0.318007	4.74391	2.09633e-06	0.000443988	Baz1a	protein_coding
ENSMUSG00000035021	145.381	1.5086	0.318007	4.74391	2.09633e-06	0.000443988	Baz1a	protein_coding
ENSMUSG00000104806	182.194	1.37966	0.291502	4.73294	2.21288e-06	0.000460729	Gm42566	TEC
ENSMUSG00000034997	477.488	1.06623	0.227195	4.69303	2.69188e-06	0.000524873	Htr2a	protein_coding
ENSMUSG00000040407	1782.82	0.727123	0.154808	4.69695	2.64082e-06	0.000524873	Akap9	retained_intron
ENSMUSG00000040407	1782.82	0.727123	0.154808	4.69695	2.64082e-06	0.000524873	Akap9	protein_coding
ENSMUSG00000040407	1782.82	0.727123	0.154808	4.69695	2.64082e-06	0.000524873	Akap9	retained_intron
ENSMUSG00000040407	1782.82	0.727123	0.154808	4.69695	2.64082e-06	0.000524873	Akap9	protein_coding
ENSMUSG00000040407	1782.82	0.727123	0.154808	4.69695	2.64082e-06	0.000524873	Akap9	protein_coding_CDS_not_defined
ENSMUSG00000040407	1782.82	0.727123	0.154808	4.69695	2.64082e-06	0.000524873	Akap9	retained_intron
ENSMUSG00000040407	1782.82	0.727123	0.154808	4.69695	2.64082e-06	0.000524873	Akap9	retained_intron
ENSMUSG00000040407	1782.82	0.727123	0.154808	4.69695	2.64082e-06	0.000524873	Akap9	retained_intron
ENSMUSG00000040407	1782.82	0.727123	0.154808	4.69695	2.64082e-06	0.000524873	Akap9	protein_coding
ENSMUSG00000040407	1782.82	0.727123	0.154808	4.69695	2.64082e-06	0.000524873	Akap9	protein_coding
ENSMUSG00000040407	1782.82	0.727123	0.154808	4.69695	2.64082e-06	0.000524873	Akap9	retained_intron
ENSMUSG00000040407	1782.82	0.727123	0.154808	4.69695	2.64082e-06	0.000524873	Akap9	retained_intron
ENSMUSG00000040407	1782.82	0.727123	0.154808	4.69695	2.64082e-06	0.000524873	Akap9	protein_coding
ENSMUSG00000040407	1782.82	0.727123	0.154808	4.69695	2.64082e-06	0.000524873	Akap9	retained_intron
ENSMUSG00000040407	1782.82	0.727123	0.154808	4.69695	2.64082e-06	0.000524873	Akap9	nonsense_mediated_decay
ENSMUSG00000040407	1782.82	0.727123	0.154808	4.69695	2.64082e-06	0.000524873	Akap9	retained_intron
ENSMUSG00000073678	1494.35	0.838474	0.178502	4.69729	2.63635e-06	0.000524873	Pgap1	protein_coding
ENSMUSG00000073678	1494.35	0.838474	0.178502	4.69729	2.63635e-06	0.000524873	Pgap1	retained_intron
ENSMUSG00000073678	1494.35	0.838474	0.178502	4.69729	2.63635e-06	0.000524873	Pgap1	retained_intron
ENSMUSG00000073678	1494.35	0.838474	0.178502	4.69729	2.63635e-06	0.000524873	Pgap1	retained_intron
ENSMUSG00000079470	305.271	1.08855	0.231801	4.69604	2.6526e-06	0.000524873	Utp14b	protein_coding
ENSMUSG00000079470	305.271	1.08855	0.231801	4.69604	2.6526e-06	0.000524873	Utp14b	protein_coding
ENSMUSG00000020114	3009.67	0.660796	0.141151	4.6815	2.84789e-06	0.000546617	Cand1	protein_coding
ENSMUSG00000020114	3009.67	0.660796	0.141151	4.6815	2.84789e-06	0.000546617	Cand1	retained_intron
ENSMUSG00000020114	3009.67	0.660796	0.141151	4.6815	2.84789e-06	0.000546617	Cand1	retained_intron
ENSMUSG00000020114	3009.67	0.660796	0.141151	4.6815	2.84789e-06	0.000546617	Cand1	protein_coding
ENSMUSG00000049225	1182.59	0.753128	0.161754	4.656	3.22418e-06	0.000609321	Pdp1	protein_coding
ENSMUSG00000049225	1182.59	0.753128	0.161754	4.656	3.22418e-06	0.000609321	Pdp1	protein_coding
ENSMUSG00000049225	1182.59	0.753128	0.161754	4.656	3.22418e-06	0.000609321	Pdp1	protein_coding
ENSMUSG00000049225	1182.59	0.753128	0.161754	4.656	3.22418e-06	0.000609321	Pdp1	protein_coding
ENSMUSG00000049225	1182.59	0.753128	0.161754	4.656	3.22418e-06	0.000609321	Pdp1	protein_coding
ENSMUSG00000049225	1182.59	0.753128	0.161754	4.656	3.22418e-06	0.000609321	Pdp1	protein_coding
ENSMUSG00000052133	847.09	-0.751853	0.161938	-4.64286	3.43621e-06	0.000639552	Sema5b	retained_intron
ENSMUSG00000052133	847.09	-0.751853	0.161938	-4.64286	3.43621e-06	0.000639552	Sema5b	protein_coding
ENSMUSG00000052133	847.09	-0.751853	0.161938	-4.64286	3.43621e-06	0.000639552	Sema5b	protein_coding
ENSMUSG00000052133	847.09	-0.751853	0.161938	-4.64286	3.43621e-06	0.000639552	Sema5b	retained_intron
ENSMUSG00000052133	847.09	-0.751853	0.161938	-4.64286	3.43621e-06	0.000639552	Sema5b	protein_coding_CDS_not_defined
ENSMUSG00000052133	847.09	-0.751853	0.161938	-4.64286	3.43621e-06	0.000639552	Sema5b	retained_intron
ENSMUSG00000052133	847.09	-0.751853	0.161938	-4.64286	3.43621e-06	0.000639552	Sema5b	protein_coding_CDS_not_defined
ENSMUSG00000052133	847.09	-0.751853	0.161938	-4.64286	3.43621e-06	0.000639552	Sema5b	retained_intron
ENSMUSG00000028776	175.276	1.30842	0.282036	4.63921	3.49749e-06	0.000640229	Tinagl1	nonsense_mediated_decay
ENSMUSG00000028776	175.276	1.30842	0.282036	4.63921	3.49749e-06	0.000640229	Tinagl1	protein_coding
ENSMUSG00000028776	175.276	1.30842	0.282036	4.63921	3.49749e-06	0.000640229	Tinagl1	retained_intron
ENSMUSG00000028776	175.276	1.30842	0.282036	4.63921	3.49749e-06	0.000640229	Tinagl1	protein_coding
ENSMUSG00000028776	175.276	1.30842	0.282036	4.63921	3.49749e-06	0.000640229	Tinagl1	protein_coding
ENSMUSG00000028776	175.276	1.30842	0.282036	4.63921	3.49749e-06	0.000640229	Tinagl1	retained_intron
ENSMUSG00000028776	175.276	1.30842	0.282036	4.63921	3.49749e-06	0.000640229	Tinagl1	protein_coding
ENSMUSG00000028776	175.276	1.30842	0.282036	4.63921	3.49749e-06	0.000640229	Tinagl1	protein_coding_CDS_not_defined
ENSMUSG00000028776	175.276	1.30842	0.282036	4.63921	3.49749e-06	0.000640229	Tinagl1	retained_intron
ENSMUSG00000045671	2155.55	0.632451	0.136408	4.63647	3.54409e-06	0.000640229	Spred2	protein_coding
ENSMUSG00000045671	2155.55	0.632451	0.136408	4.63647	3.54409e-06	0.000640229	Spred2	protein_coding
ENSMUSG00000045671	2155.55	0.632451	0.136408	4.63647	3.54409e-06	0.000640229	Spred2	protein_coding
ENSMUSG00000020484	1700.46	0.673739	0.145661	4.62538	3.73909e-06	0.000664257	Xbp1	protein_coding
ENSMUSG00000020484	1700.46	0.673739	0.145661	4.62538	3.73909e-06	0.000664257	Xbp1	protein_coding
ENSMUSG00000020484	1700.46	0.673739	0.145661	4.62538	3.73909e-06	0.000664257	Xbp1	retained_intron
ENSMUSG00000020484	1700.46	0.673739	0.145661	4.62538	3.73909e-06	0.000664257	Xbp1	protein_coding
ENSMUSG00000020484	1700.46	0.673739	0.145661	4.62538	3.73909e-06	0.000664257	Xbp1	protein_coding
ENSMUSG00000034731	1568.84	0.717749	0.155262	4.62284	3.78525e-06	0.000664257	Dgkh	protein_coding
ENSMUSG00000034731	1568.84	0.717749	0.155262	4.62284	3.78525e-06	0.000664257	Dgkh	protein_coding
ENSMUSG00000034731	1568.84	0.717749	0.155262	4.62284	3.78525e-06	0.000664257	Dgkh	nonsense_mediated_decay
ENSMUSG00000034731	1568.84	0.717749	0.155262	4.62284	3.78525e-06	0.000664257	Dgkh	protein_coding
ENSMUSG00000034731	1568.84	0.717749	0.155262	4.62284	3.78525e-06	0.000664257	Dgkh	protein_coding
ENSMUSG00000034731	1568.84	0.717749	0.155262	4.62284	3.78525e-06	0.000664257	Dgkh	protein_coding_CDS_not_defined
ENSMUSG00000034235	2892.23	0.626579	0.135719	4.61674	3.89812e-06	0.000674429	Usp54	protein_coding
ENSMUSG00000034235	2892.23	0.626579	0.135719	4.61674	3.89812e-06	0.000674429	Usp54	protein_coding
ENSMUSG00000034235	2892.23	0.626579	0.135719	4.61674	3.89812e-06	0.000674429	Usp54	protein_coding
ENSMUSG00000034235	2892.23	0.626579	0.135719	4.61674	3.89812e-06	0.000674429	Usp54	retained_intron
ENSMUSG00000034235	2892.23	0.626579	0.135719	4.61674	3.89812e-06	0.000674429	Usp54	retained_intron
ENSMUSG00000003226	2972.64	0.721822	0.156683	4.6069	4.08713e-06	0.000678463	Ranbp2	retained_intron
ENSMUSG00000003226	2972.64	0.721822	0.156683	4.6069	4.08713e-06	0.000678463	Ranbp2	protein_coding
ENSMUSG00000003226	2972.64	0.721822	0.156683	4.6069	4.08713e-06	0.000678463	Ranbp2	retained_intron
ENSMUSG00000027854	1193.01	0.856946	0.185952	4.60842	4.05739e-06	0.000678463	Sike1	protein_coding
ENSMUSG00000027854	1193.01	0.856946	0.185952	4.60842	4.05739e-06	0.000678463	Sike1	retained_intron
ENSMUSG00000027854	1193.01	0.856946	0.185952	4.60842	4.05739e-06	0.000678463	Sike1	protein_coding
ENSMUSG00000027854	1193.01	0.856946	0.185952	4.60842	4.05739e-06	0.000678463	Sike1	retained_intron
ENSMUSG00000027854	1193.01	0.856946	0.185952	4.60842	4.05739e-06	0.000678463	Sike1	nonsense_mediated_decay
ENSMUSG00000027854	1193.01	0.856946	0.185952	4.60842	4.05739e-06	0.000678463	Sike1	retained_intron
ENSMUSG00000052539	1213.64	0.731429	0.158643	4.61053	4.01648e-06	0.000678463	Magi3	protein_coding
ENSMUSG00000052539	1213.64	0.731429	0.158643	4.61053	4.01648e-06	0.000678463	Magi3	protein_coding
ENSMUSG00000052539	1213.64	0.731429	0.158643	4.61053	4.01648e-06	0.000678463	Magi3	protein_coding
ENSMUSG00000052539	1213.64	0.731429	0.158643	4.61053	4.01648e-06	0.000678463	Magi3	retained_intron
ENSMUSG00000028820	4271.88	0.744898	0.161882	4.60148	4.19491e-06	0.00068707	Sfpq	protein_coding
ENSMUSG00000028820	4271.88	0.744898	0.161882	4.60148	4.19491e-06	0.00068707	Sfpq	protein_coding
ENSMUSG00000028820	4271.88	0.744898	0.161882	4.60148	4.19491e-06	0.00068707	Sfpq	protein_coding_CDS_not_defined
ENSMUSG00000028820	4271.88	0.744898	0.161882	4.60148	4.19491e-06	0.00068707	Sfpq	protein_coding_CDS_not_defined
ENSMUSG00000028820	4271.88	0.744898	0.161882	4.60148	4.19491e-06	0.00068707	Sfpq	protein_coding_CDS_not_defined
ENSMUSG00000028820	4271.88	0.744898	0.161882	4.60148	4.19491e-06	0.00068707	Sfpq	protein_coding_CDS_not_defined
ENSMUSG00000028820	4271.88	0.744898	0.161882	4.60148	4.19491e-06	0.00068707	Sfpq	protein_coding_CDS_not_defined
ENSMUSG00000033960	1440.33	0.694608	0.15124	4.59275	4.37448e-06	0.000707054	Jcad	retained_intron
ENSMUSG00000033960	1440.33	0.694608	0.15124	4.59275	4.37448e-06	0.000707054	Jcad	protein_coding
ENSMUSG00000033960	1440.33	0.694608	0.15124	4.59275	4.37448e-06	0.000707054	Jcad	protein_coding
ENSMUSG00000051590	110.344	1.66178	0.364555	4.55838	5.15506e-06	0.0008224	Map3k19	protein_coding
ENSMUSG00000051590	110.344	1.66178	0.364555	4.55838	5.15506e-06	0.0008224	Map3k19	protein_coding
ENSMUSG00000051590	110.344	1.66178	0.364555	4.55838	5.15506e-06	0.0008224	Map3k19	protein_coding
ENSMUSG00000051590	110.344	1.66178	0.364555	4.55838	5.15506e-06	0.0008224	Map3k19	protein_coding
ENSMUSG00000051590	110.344	1.66178	0.364555	4.55838	5.15506e-06	0.0008224	Map3k19	protein_coding
ENSMUSG00000051590	110.344	1.66178	0.364555	4.55838	5.15506e-06	0.0008224	Map3k19	protein_coding
ENSMUSG00000041763	1076.47	0.728424	0.160629	4.53482	5.76523e-06	0.00090795	Tpp2	protein_coding_CDS_not_defined
ENSMUSG00000041763	1076.47	0.728424	0.160629	4.53482	5.76523e-06	0.00090795	Tpp2	protein_coding
ENSMUSG00000041763	1076.47	0.728424	0.160629	4.53482	5.76523e-06	0.00090795	Tpp2	retained_intron
ENSMUSG00000041763	1076.47	0.728424	0.160629	4.53482	5.76523e-06	0.00090795	Tpp2	retained_intron
ENSMUSG00000041763	1076.47	0.728424	0.160629	4.53482	5.76523e-06	0.00090795	Tpp2	protein_coding
ENSMUSG00000041763	1076.47	0.728424	0.160629	4.53482	5.76523e-06	0.00090795	Tpp2	nonsense_mediated_decay
ENSMUSG00000041763	1076.47	0.728424	0.160629	4.53482	5.76523e-06	0.00090795	Tpp2	nonsense_mediated_decay
ENSMUSG00000041763	1076.47	0.728424	0.160629	4.53482	5.76523e-06	0.00090795	Tpp2	protein_coding
ENSMUSG00000041763	1076.47	0.728424	0.160629	4.53482	5.76523e-06	0.00090795	Tpp2	protein_coding
ENSMUSG00000041763	1076.47	0.728424	0.160629	4.53482	5.76523e-06	0.00090795	Tpp2	retained_intron
ENSMUSG00000051335	1363.63	0.67259	0.14925	4.50646	6.59179e-06	0.00102498	Gfod1	protein_coding
ENSMUSG00000051335	1363.63	0.67259	0.14925	4.50646	6.59179e-06	0.00102498	Gfod1	protein_coding
ENSMUSG00000049658	871.019	0.772836	0.172237	4.48706	7.22126e-06	0.00110882	Bdp1	protein_coding
ENSMUSG00000049658	871.019	0.772836	0.172237	4.48706	7.22126e-06	0.00110882	Bdp1	nonsense_mediated_decay
ENSMUSG00000049658	871.019	0.772836	0.172237	4.48706	7.22126e-06	0.00110882	Bdp1	protein_coding
ENSMUSG00000049658	871.019	0.772836	0.172237	4.48706	7.22126e-06	0.00110882	Bdp1	retained_intron
ENSMUSG00000049658	871.019	0.772836	0.172237	4.48706	7.22126e-06	0.00110882	Bdp1	retained_intron
ENSMUSG00000049658	871.019	0.772836	0.172237	4.48706	7.22126e-06	0.00110882	Bdp1	protein_coding_CDS_not_defined
ENSMUSG00000049658	871.019	0.772836	0.172237	4.48706	7.22126e-06	0.00110882	Bdp1	nonsense_mediated_decay
ENSMUSG00000020580	1782.46	0.712765	0.159464	4.46975	7.83117e-06	0.00117636	Rock2	protein_coding
ENSMUSG00000020580	1782.46	0.712765	0.159464	4.46975	7.83117e-06	0.00117636	Rock2	protein_coding
ENSMUSG00000020580	1782.46	0.712765	0.159464	4.46975	7.83117e-06	0.00117636	Rock2	retained_intron
ENSMUSG00000020580	1782.46	0.712765	0.159464	4.46975	7.83117e-06	0.00117636	Rock2	protein_coding
ENSMUSG00000098051	1049.05	-0.829197	0.185537	-4.46916	7.85264e-06	0.00117636	Gm27032	lncRNA
ENSMUSG00000025326	1976.31	0.665675	0.149344	4.45732	8.29905e-06	0.00121364	Ube3a	protein_coding
ENSMUSG00000025326	1976.31	0.665675	0.149344	4.45732	8.29905e-06	0.00121364	Ube3a	protein_coding
ENSMUSG00000025326	1976.31	0.665675	0.149344	4.45732	8.29905e-06	0.00121364	Ube3a	protein_coding
ENSMUSG00000025326	1976.31	0.665675	0.149344	4.45732	8.29905e-06	0.00121364	Ube3a	protein_coding
ENSMUSG00000025326	1976.31	0.665675	0.149344	4.45732	8.29905e-06	0.00121364	Ube3a	protein_coding
ENSMUSG00000025326	1976.31	0.665675	0.149344	4.45732	8.29905e-06	0.00121364	Ube3a	retained_intron
ENSMUSG00000025326	1976.31	0.665675	0.149344	4.45732	8.29905e-06	0.00121364	Ube3a	protein_coding_CDS_not_defined
ENSMUSG00000025326	1976.31	0.665675	0.149344	4.45732	8.29905e-06	0.00121364	Ube3a	protein_coding_CDS_not_defined
ENSMUSG00000025326	1976.31	0.665675	0.149344	4.45732	8.29905e-06	0.00121364	Ube3a	protein_coding
ENSMUSG00000025326	1976.31	0.665675	0.149344	4.45732	8.29905e-06	0.00121364	Ube3a	protein_coding
ENSMUSG00000025326	1976.31	0.665675	0.149344	4.45732	8.29905e-06	0.00121364	Ube3a	protein_coding
ENSMUSG00000025326	1976.31	0.665675	0.149344	4.45732	8.29905e-06	0.00121364	Ube3a	protein_coding
ENSMUSG00000025326	1976.31	0.665675	0.149344	4.45732	8.29905e-06	0.00121364	Ube3a	retained_intron
ENSMUSG00000025326	1976.31	0.665675	0.149344	4.45732	8.29905e-06	0.00121364	Ube3a	retained_intron
ENSMUSG00000025326	1976.31	0.665675	0.149344	4.45732	8.29905e-06	0.00121364	Ube3a	protein_coding
ENSMUSG00000025326	1976.31	0.665675	0.149344	4.45732	8.29905e-06	0.00121364	Ube3a	protein_coding
ENSMUSG00000025326	1976.31	0.665675	0.149344	4.45732	8.29905e-06	0.00121364	Ube3a	protein_coding_CDS_not_defined
ENSMUSG00000025326	1976.31	0.665675	0.149344	4.45732	8.29905e-06	0.00121364	Ube3a	retained_intron
ENSMUSG00000032812	478.866	-0.855165	0.191852	-4.45741	8.2955e-06	0.00121364	Arap1	protein_coding
ENSMUSG00000032812	478.866	-0.855165	0.191852	-4.45741	8.2955e-06	0.00121364	Arap1	protein_coding
ENSMUSG00000032812	478.866	-0.855165	0.191852	-4.45741	8.2955e-06	0.00121364	Arap1	protein_coding
ENSMUSG00000032812	478.866	-0.855165	0.191852	-4.45741	8.2955e-06	0.00121364	Arap1	protein_coding
ENSMUSG00000032812	478.866	-0.855165	0.191852	-4.45741	8.2955e-06	0.00121364	Arap1	protein_coding
ENSMUSG00000032812	478.866	-0.855165	0.191852	-4.45741	8.2955e-06	0.00121364	Arap1	protein_coding
ENSMUSG00000032812	478.866	-0.855165	0.191852	-4.45741	8.2955e-06	0.00121364	Arap1	protein_coding
ENSMUSG00000032812	478.866	-0.855165	0.191852	-4.45741	8.2955e-06	0.00121364	Arap1	protein_coding_CDS_not_defined
ENSMUSG00000032812	478.866	-0.855165	0.191852	-4.45741	8.2955e-06	0.00121364	Arap1	protein_coding
ENSMUSG00000032812	478.866	-0.855165	0.191852	-4.45741	8.2955e-06	0.00121364	Arap1	protein_coding
ENSMUSG00000032812	478.866	-0.855165	0.191852	-4.45741	8.2955e-06	0.00121364	Arap1	protein_coding
ENSMUSG00000032812	478.866	-0.855165	0.191852	-4.45741	8.2955e-06	0.00121364	Arap1	protein_coding
ENSMUSG00000032812	478.866	-0.855165	0.191852	-4.45741	8.2955e-06	0.00121364	Arap1	protein_coding_CDS_not_defined
ENSMUSG00000032812	478.866	-0.855165	0.191852	-4.45741	8.2955e-06	0.00121364	Arap1	protein_coding
ENSMUSG00000032812	478.866	-0.855165	0.191852	-4.45741	8.2955e-06	0.00121364	Arap1	protein_coding
ENSMUSG00000032812	478.866	-0.855165	0.191852	-4.45741	8.2955e-06	0.00121364	Arap1	protein_coding_CDS_not_defined
ENSMUSG00000032812	478.866	-0.855165	0.191852	-4.45741	8.2955e-06	0.00121364	Arap1	protein_coding_CDS_not_defined
ENSMUSG00000032812	478.866	-0.855165	0.191852	-4.45741	8.2955e-06	0.00121364	Arap1	retained_intron
ENSMUSG00000032812	478.866	-0.855165	0.191852	-4.45741	8.2955e-06	0.00121364	Arap1	retained_intron
ENSMUSG00000032812	478.866	-0.855165	0.191852	-4.45741	8.2955e-06	0.00121364	Arap1	retained_intron
ENSMUSG00000074925	1243.15	0.715576	0.161134	4.44088	8.95935e-06	0.00129478	Ptar1	protein_coding
ENSMUSG00000074925	1243.15	0.715576	0.161134	4.44088	8.95935e-06	0.00129478	Ptar1	protein_coding
ENSMUSG00000074925	1243.15	0.715576	0.161134	4.44088	8.95935e-06	0.00129478	Ptar1	nonsense_mediated_decay
ENSMUSG00000074925	1243.15	0.715576	0.161134	4.44088	8.95935e-06	0.00129478	Ptar1	protein_coding
ENSMUSG00000074925	1243.15	0.715576	0.161134	4.44088	8.95935e-06	0.00129478	Ptar1	protein_coding
ENSMUSG00000028959	1863.06	-0.681668	0.153601	-4.43791	9.08346e-06	0.00129746	Fastk	protein_coding
ENSMUSG00000028959	1863.06	-0.681668	0.153601	-4.43791	9.08346e-06	0.00129746	Fastk	retained_intron
ENSMUSG00000028959	1863.06	-0.681668	0.153601	-4.43791	9.08346e-06	0.00129746	Fastk	retained_intron
ENSMUSG00000028959	1863.06	-0.681668	0.153601	-4.43791	9.08346e-06	0.00129746	Fastk	nonsense_mediated_decay
ENSMUSG00000028959	1863.06	-0.681668	0.153601	-4.43791	9.08346e-06	0.00129746	Fastk	protein_coding
ENSMUSG00000028959	1863.06	-0.681668	0.153601	-4.43791	9.08346e-06	0.00129746	Fastk	retained_intron
ENSMUSG00000028959	1863.06	-0.681668	0.153601	-4.43791	9.08346e-06	0.00129746	Fastk	retained_intron
ENSMUSG00000028959	1863.06	-0.681668	0.153601	-4.43791	9.08346e-06	0.00129746	Fastk	protein_coding
ENSMUSG00000028959	1863.06	-0.681668	0.153601	-4.43791	9.08346e-06	0.00129746	Fastk	retained_intron
ENSMUSG00000028959	1863.06	-0.681668	0.153601	-4.43791	9.08346e-06	0.00129746	Fastk	protein_coding_CDS_not_defined
ENSMUSG00000028959	1863.06	-0.681668	0.153601	-4.43791	9.08346e-06	0.00129746	Fastk	retained_intron
ENSMUSG00000028959	1863.06	-0.681668	0.153601	-4.43791	9.08346e-06	0.00129746	Fastk	protein_coding_CDS_not_defined
ENSMUSG00000028959	1863.06	-0.681668	0.153601	-4.43791	9.08346e-06	0.00129746	Fastk	retained_intron
ENSMUSG00000028959	1863.06	-0.681668	0.153601	-4.43791	9.08346e-06	0.00129746	Fastk	protein_coding_CDS_not_defined
ENSMUSG00000028959	1863.06	-0.681668	0.153601	-4.43791	9.08346e-06	0.00129746	Fastk	protein_coding_CDS_not_defined
ENSMUSG00000031883	519.936	-0.841892	0.189862	-4.43423	9.24031e-06	0.00130469	Car7	retained_intron
ENSMUSG00000031883	519.936	-0.841892	0.189862	-4.43423	9.24031e-06	0.00130469	Car7	protein_coding
ENSMUSG00000031883	519.936	-0.841892	0.189862	-4.43423	9.24031e-06	0.00130469	Car7	protein_coding
ENSMUSG00000031883	519.936	-0.841892	0.189862	-4.43423	9.24031e-06	0.00130469	Car7	protein_coding
ENSMUSG00000031883	519.936	-0.841892	0.189862	-4.43423	9.24031e-06	0.00130469	Car7	retained_intron
ENSMUSG00000003032	147.196	1.45868	0.329194	4.43108	9.37642e-06	0.00130886	Klf4	protein_coding
ENSMUSG00000003032	147.196	1.45868	0.329194	4.43108	9.37642e-06	0.00130886	Klf4	protein_coding
ENSMUSG00000003032	147.196	1.45868	0.329194	4.43108	9.37642e-06	0.00130886	Klf4	protein_coding
ENSMUSG00000035566	2106.88	0.696842	0.157646	4.42028	9.85712e-06	0.0013605	Pcdh17	protein_coding
ENSMUSG00000035566	2106.88	0.696842	0.157646	4.42028	9.85712e-06	0.0013605	Pcdh17	retained_intron
ENSMUSG00000037416	1465.55	0.779262	0.176474	4.41572	1.00673e-05	0.00137408	Dmxl1	protein_coding
ENSMUSG00000037416	1465.55	0.779262	0.176474	4.41572	1.00673e-05	0.00137408	Dmxl1	protein_coding
ENSMUSG00000037416	1465.55	0.779262	0.176474	4.41572	1.00673e-05	0.00137408	Dmxl1	retained_intron
ENSMUSG00000037416	1465.55	0.779262	0.176474	4.41572	1.00673e-05	0.00137408	Dmxl1	protein_coding
ENSMUSG00000037416	1465.55	0.779262	0.176474	4.41572	1.00673e-05	0.00137408	Dmxl1	retained_intron
ENSMUSG00000037416	1465.55	0.779262	0.176474	4.41572	1.00673e-05	0.00137408	Dmxl1	retained_intron
ENSMUSG00000021775	2684.11	0.593261	0.134849	4.39945	1.08526e-05	0.00146498	Nr1d2	protein_coding
ENSMUSG00000021775	2684.11	0.593261	0.134849	4.39945	1.08526e-05	0.00146498	Nr1d2	retained_intron
ENSMUSG00000021775	2684.11	0.593261	0.134849	4.39945	1.08526e-05	0.00146498	Nr1d2	protein_coding
ENSMUSG00000021775	2684.11	0.593261	0.134849	4.39945	1.08526e-05	0.00146498	Nr1d2	retained_intron
ENSMUSG00000026020	728.894	0.734306	0.167253	4.3904	1.13145e-05	0.00150507	Nop58	protein_coding_CDS_not_defined
ENSMUSG00000026020	728.894	0.734306	0.167253	4.3904	1.13145e-05	0.00150507	Nop58	protein_coding
ENSMUSG00000026020	728.894	0.734306	0.167253	4.3904	1.13145e-05	0.00150507	Nop58	protein_coding
ENSMUSG00000026020	728.894	0.734306	0.167253	4.3904	1.13145e-05	0.00150507	Nop58	retained_intron
ENSMUSG00000026020	728.894	0.734306	0.167253	4.3904	1.13145e-05	0.00150507	Nop58	retained_intron
ENSMUSG00000026020	728.894	0.734306	0.167253	4.3904	1.13145e-05	0.00150507	Nop58	protein_coding
ENSMUSG00000026020	728.894	0.734306	0.167253	4.3904	1.13145e-05	0.00150507	Nop58	protein_coding
ENSMUSG00000026020	728.894	0.734306	0.167253	4.3904	1.13145e-05	0.00150507	Nop58	nonsense_mediated_decay
ENSMUSG00000026020	728.894	0.734306	0.167253	4.3904	1.13145e-05	0.00150507	Nop58	retained_intron
ENSMUSG00000026020	728.894	0.734306	0.167253	4.3904	1.13145e-05	0.00150507	Nop58	retained_intron
ENSMUSG00000026020	728.894	0.734306	0.167253	4.3904	1.13145e-05	0.00150507	Nop58	nonsense_mediated_decay
ENSMUSG00000026020	728.894	0.734306	0.167253	4.3904	1.13145e-05	0.00150507	Nop58	nonsense_mediated_decay
ENSMUSG00000026020	728.894	0.734306	0.167253	4.3904	1.13145e-05	0.00150507	Nop58	nonsense_mediated_decay
ENSMUSG00000026020	728.894	0.734306	0.167253	4.3904	1.13145e-05	0.00150507	Nop58	protein_coding
ENSMUSG00000026020	728.894	0.734306	0.167253	4.3904	1.13145e-05	0.00150507	Nop58	protein_coding
ENSMUSG00000030304	928.968	0.744706	0.169771	4.38653	1.15171e-05	0.00150507	Ergic2	protein_coding
ENSMUSG00000030304	928.968	0.744706	0.169771	4.38653	1.15171e-05	0.00150507	Ergic2	nonsense_mediated_decay
ENSMUSG00000030304	928.968	0.744706	0.169771	4.38653	1.15171e-05	0.00150507	Ergic2	protein_coding
ENSMUSG00000030304	928.968	0.744706	0.169771	4.38653	1.15171e-05	0.00150507	Ergic2	nonsense_mediated_decay
ENSMUSG00000030304	928.968	0.744706	0.169771	4.38653	1.15171e-05	0.00150507	Ergic2	protein_coding
ENSMUSG00000030304	928.968	0.744706	0.169771	4.38653	1.15171e-05	0.00150507	Ergic2	retained_intron
ENSMUSG00000030304	928.968	0.744706	0.169771	4.38653	1.15171e-05	0.00150507	Ergic2	retained_intron
ENSMUSG00000030304	928.968	0.744706	0.169771	4.38653	1.15171e-05	0.00150507	Ergic2	protein_coding_CDS_not_defined
ENSMUSG00000030304	928.968	0.744706	0.169771	4.38653	1.15171e-05	0.00150507	Ergic2	retained_intron
ENSMUSG00000030304	928.968	0.744706	0.169771	4.38653	1.15171e-05	0.00150507	Ergic2	protein_coding_CDS_not_defined
ENSMUSG00000030304	928.968	0.744706	0.169771	4.38653	1.15171e-05	0.00150507	Ergic2	nonsense_mediated_decay
ENSMUSG00000030304	928.968	0.744706	0.169771	4.38653	1.15171e-05	0.00150507	Ergic2	protein_coding_CDS_not_defined
ENSMUSG00000030304	928.968	0.744706	0.169771	4.38653	1.15171e-05	0.00150507	Ergic2	retained_intron
ENSMUSG00000030304	928.968	0.744706	0.169771	4.38653	1.15171e-05	0.00150507	Ergic2	retained_intron
ENSMUSG00000030304	928.968	0.744706	0.169771	4.38653	1.15171e-05	0.00150507	Ergic2	protein_coding
ENSMUSG00000030304	928.968	0.744706	0.169771	4.38653	1.15171e-05	0.00150507	Ergic2	retained_intron
ENSMUSG00000030304	928.968	0.744706	0.169771	4.38653	1.15171e-05	0.00150507	Ergic2	protein_coding_CDS_not_defined
ENSMUSG00000038685	958.369	-0.78016	0.177772	-4.38855	1.14111e-05	0.00150507	Rtel1	protein_coding
ENSMUSG00000038685	958.369	-0.78016	0.177772	-4.38855	1.14111e-05	0.00150507	Rtel1	retained_intron
ENSMUSG00000038685	958.369	-0.78016	0.177772	-4.38855	1.14111e-05	0.00150507	Rtel1	retained_intron
ENSMUSG00000038685	958.369	-0.78016	0.177772	-4.38855	1.14111e-05	0.00150507	Rtel1	protein_coding
ENSMUSG00000038685	958.369	-0.78016	0.177772	-4.38855	1.14111e-05	0.00150507	Rtel1	protein_coding
ENSMUSG00000038685	958.369	-0.78016	0.177772	-4.38855	1.14111e-05	0.00150507	Rtel1	protein_coding
ENSMUSG00000038685	958.369	-0.78016	0.177772	-4.38855	1.14111e-05	0.00150507	Rtel1	protein_coding
ENSMUSG00000038685	958.369	-0.78016	0.177772	-4.38855	1.14111e-05	0.00150507	Rtel1	protein_coding
ENSMUSG00000038685	958.369	-0.78016	0.177772	-4.38855	1.14111e-05	0.00150507	Rtel1	protein_coding
ENSMUSG00000038685	958.369	-0.78016	0.177772	-4.38855	1.14111e-05	0.00150507	Rtel1	nonsense_mediated_decay
ENSMUSG00000038685	958.369	-0.78016	0.177772	-4.38855	1.14111e-05	0.00150507	Rtel1	retained_intron
ENSMUSG00000038685	958.369	-0.78016	0.177772	-4.38855	1.14111e-05	0.00150507	Rtel1	retained_intron
ENSMUSG00000038685	958.369	-0.78016	0.177772	-4.38855	1.14111e-05	0.00150507	Rtel1	retained_intron
ENSMUSG00000038685	958.369	-0.78016	0.177772	-4.38855	1.14111e-05	0.00150507	Rtel1	retained_intron
ENSMUSG00000038685	958.369	-0.78016	0.177772	-4.38855	1.14111e-05	0.00150507	Rtel1	retained_intron
ENSMUSG00000038685	958.369	-0.78016	0.177772	-4.38855	1.14111e-05	0.00150507	Rtel1	protein_coding_CDS_not_defined
ENSMUSG00000038685	958.369	-0.78016	0.177772	-4.38855	1.14111e-05	0.00150507	Rtel1	retained_intron
ENSMUSG00000038685	958.369	-0.78016	0.177772	-4.38855	1.14111e-05	0.00150507	Rtel1	protein_coding_CDS_not_defined
ENSMUSG00000038685	958.369	-0.78016	0.177772	-4.38855	1.14111e-05	0.00150507	Rtel1	protein_coding
ENSMUSG00000038685	958.369	-0.78016	0.177772	-4.38855	1.14111e-05	0.00150507	Rtel1	protein_coding
ENSMUSG00000038685	958.369	-0.78016	0.177772	-4.38855	1.14111e-05	0.00150507	Rtel1	protein_coding
ENSMUSG00000040325	927.416	0.714643	0.163193	4.37913	1.19153e-05	0.00152466	Dcaf1	protein_coding
ENSMUSG00000040325	927.416	0.714643	0.163193	4.37913	1.19153e-05	0.00152466	Dcaf1	protein_coding
ENSMUSG00000040325	927.416	0.714643	0.163193	4.37913	1.19153e-05	0.00152466	Dcaf1	protein_coding
ENSMUSG00000040325	927.416	0.714643	0.163193	4.37913	1.19153e-05	0.00152466	Dcaf1	retained_intron
ENSMUSG00000040325	927.416	0.714643	0.163193	4.37913	1.19153e-05	0.00152466	Dcaf1	protein_coding
ENSMUSG00000063317	2052.33	0.598982	0.136723	4.38098	1.18149e-05	0.00152466	Usp31	protein_coding
ENSMUSG00000063317	2052.33	0.598982	0.136723	4.38098	1.18149e-05	0.00152466	Usp31	retained_intron
ENSMUSG00000038319	2647.75	-0.655873	0.150098	-4.36964	1.24451e-05	0.00157604	Kcnh2	protein_coding
ENSMUSG00000038319	2647.75	-0.655873	0.150098	-4.36964	1.24451e-05	0.00157604	Kcnh2	protein_coding
ENSMUSG00000038319	2647.75	-0.655873	0.150098	-4.36964	1.24451e-05	0.00157604	Kcnh2	protein_coding_CDS_not_defined
ENSMUSG00000038319	2647.75	-0.655873	0.150098	-4.36964	1.24451e-05	0.00157604	Kcnh2	protein_coding_CDS_not_defined
ENSMUSG00000038319	2647.75	-0.655873	0.150098	-4.36964	1.24451e-05	0.00157604	Kcnh2	protein_coding_CDS_not_defined
ENSMUSG00000024261	2239.63	0.574855	0.132715	4.33151	1.4809e-05	0.00183751	Syt4	protein_coding
ENSMUSG00000096883	2226.95	-0.709996	0.163888	-4.33221	1.4762e-05	0.00183751	Shisa8	protein_coding
ENSMUSG00000096883	2226.95	-0.709996	0.163888	-4.33221	1.4762e-05	0.00183751	Shisa8	protein_coding
ENSMUSG00000052005	702.581	0.86223	0.199277	4.32678	1.51302e-05	0.0018586	Gm9864	pseudogene
ENSMUSG00000040721	1317.4	0.639297	0.147981	4.32013	1.55934e-05	0.00187794	Zfhx2	protein_coding
ENSMUSG00000040721	1317.4	0.639297	0.147981	4.32013	1.55934e-05	0.00187794	Zfhx2	retained_intron
ENSMUSG00000040721	1317.4	0.639297	0.147981	4.32013	1.55934e-05	0.00187794	Zfhx2	retained_intron
ENSMUSG00000040721	1317.4	0.639297	0.147981	4.32013	1.55934e-05	0.00187794	Zfhx2	retained_intron
ENSMUSG00000050505	1413.59	0.738563	0.170958	4.32015	1.55922e-05	0.00187794	Pcdh20	protein_coding
ENSMUSG00000050505	1413.59	0.738563	0.170958	4.32015	1.55922e-05	0.00187794	Pcdh20	protein_coding
ENSMUSG00000026565	1045.27	0.709908	0.164554	4.31415	1.6022e-05	0.00191082	Pou2f1	protein_coding
ENSMUSG00000026565	1045.27	0.709908	0.164554	4.31415	1.6022e-05	0.00191082	Pou2f1	protein_coding
ENSMUSG00000026565	1045.27	0.709908	0.164554	4.31415	1.6022e-05	0.00191082	Pou2f1	protein_coding
ENSMUSG00000026565	1045.27	0.709908	0.164554	4.31415	1.6022e-05	0.00191082	Pou2f1	protein_coding
ENSMUSG00000026565	1045.27	0.709908	0.164554	4.31415	1.6022e-05	0.00191082	Pou2f1	protein_coding
ENSMUSG00000026565	1045.27	0.709908	0.164554	4.31415	1.6022e-05	0.00191082	Pou2f1	protein_coding
ENSMUSG00000026565	1045.27	0.709908	0.164554	4.31415	1.6022e-05	0.00191082	Pou2f1	protein_coding
ENSMUSG00000026565	1045.27	0.709908	0.164554	4.31415	1.6022e-05	0.00191082	Pou2f1	protein_coding
ENSMUSG00000026565	1045.27	0.709908	0.164554	4.31415	1.6022e-05	0.00191082	Pou2f1	protein_coding
ENSMUSG00000026565	1045.27	0.709908	0.164554	4.31415	1.6022e-05	0.00191082	Pou2f1	retained_intron
ENSMUSG00000026565	1045.27	0.709908	0.164554	4.31415	1.6022e-05	0.00191082	Pou2f1	protein_coding
ENSMUSG00000026565	1045.27	0.709908	0.164554	4.31415	1.6022e-05	0.00191082	Pou2f1	protein_coding
ENSMUSG00000026565	1045.27	0.709908	0.164554	4.31415	1.6022e-05	0.00191082	Pou2f1	retained_intron
ENSMUSG00000026565	1045.27	0.709908	0.164554	4.31415	1.6022e-05	0.00191082	Pou2f1	retained_intron
ENSMUSG00000026565	1045.27	0.709908	0.164554	4.31415	1.6022e-05	0.00191082	Pou2f1	retained_intron
ENSMUSG00000026565	1045.27	0.709908	0.164554	4.31415	1.6022e-05	0.00191082	Pou2f1	protein_coding
ENSMUSG00000026565	1045.27	0.709908	0.164554	4.31415	1.6022e-05	0.00191082	Pou2f1	retained_intron
ENSMUSG00000026565	1045.27	0.709908	0.164554	4.31415	1.6022e-05	0.00191082	Pou2f1	protein_coding
ENSMUSG00000037447	322.055	0.986287	0.2289	4.3088	1.6414e-05	0.00193874	Arid5a	protein_coding
ENSMUSG00000037447	322.055	0.986287	0.2289	4.3088	1.6414e-05	0.00193874	Arid5a	protein_coding
ENSMUSG00000037447	322.055	0.986287	0.2289	4.3088	1.6414e-05	0.00193874	Arid5a	retained_intron
ENSMUSG00000037447	322.055	0.986287	0.2289	4.3088	1.6414e-05	0.00193874	Arid5a	protein_coding_CDS_not_defined
ENSMUSG00000037447	322.055	0.986287	0.2289	4.3088	1.6414e-05	0.00193874	Arid5a	retained_intron
ENSMUSG00000037447	322.055	0.986287	0.2289	4.3088	1.6414e-05	0.00193874	Arid5a	protein_coding
ENSMUSG00000037447	322.055	0.986287	0.2289	4.3088	1.6414e-05	0.00193874	Arid5a	nonsense_mediated_decay
ENSMUSG00000037447	322.055	0.986287	0.2289	4.3088	1.6414e-05	0.00193874	Arid5a	protein_coding
ENSMUSG00000037447	322.055	0.986287	0.2289	4.3088	1.6414e-05	0.00193874	Arid5a	protein_coding
ENSMUSG00000037447	322.055	0.986287	0.2289	4.3088	1.6414e-05	0.00193874	Arid5a	protein_coding
ENSMUSG00000037447	322.055	0.986287	0.2289	4.3088	1.6414e-05	0.00193874	Arid5a	retained_intron
ENSMUSG00000037447	322.055	0.986287	0.2289	4.3088	1.6414e-05	0.00193874	Arid5a	protein_coding
ENSMUSG00000037447	322.055	0.986287	0.2289	4.3088	1.6414e-05	0.00193874	Arid5a	retained_intron
ENSMUSG00000037447	322.055	0.986287	0.2289	4.3088	1.6414e-05	0.00193874	Arid5a	retained_intron
ENSMUSG00000037447	322.055	0.986287	0.2289	4.3088	1.6414e-05	0.00193874	Arid5a	retained_intron
ENSMUSG00000096210	2481.41	-0.568523	0.132033	-4.3059	1.6631e-05	0.00194567	H1f0	protein_coding
ENSMUSG00000009013	3726.35	0.554262	0.128846	4.30174	1.69461e-05	0.00196383	Dynll1	protein_coding
ENSMUSG00000009013	3726.35	0.554262	0.128846	4.30174	1.69461e-05	0.00196383	Dynll1	retained_intron
ENSMUSG00000009013	3726.35	0.554262	0.128846	4.30174	1.69461e-05	0.00196383	Dynll1	protein_coding_CDS_not_defined
ENSMUSG00000009013	3726.35	0.554262	0.128846	4.30174	1.69461e-05	0.00196383	Dynll1	protein_coding
ENSMUSG00000009013	3726.35	0.554262	0.128846	4.30174	1.69461e-05	0.00196383	Dynll1	protein_coding_CDS_not_defined
ENSMUSG00000009013	3726.35	0.554262	0.128846	4.30174	1.69461e-05	0.00196383	Dynll1	retained_intron
ENSMUSG00000055003	2727.05	-0.547107	0.127353	-4.296	1.73905e-05	0.00199649	Lrtm2	protein_coding
ENSMUSG00000055003	2727.05	-0.547107	0.127353	-4.296	1.73905e-05	0.00199649	Lrtm2	protein_coding
ENSMUSG00000055003	2727.05	-0.547107	0.127353	-4.296	1.73905e-05	0.00199649	Lrtm2	protein_coding
ENSMUSG00000055003	2727.05	-0.547107	0.127353	-4.296	1.73905e-05	0.00199649	Lrtm2	protein_coding
ENSMUSG00000025981	308.677	0.957374	0.22408	4.27248	1.93314e-05	0.00219876	Coq10b	protein_coding
ENSMUSG00000025981	308.677	0.957374	0.22408	4.27248	1.93314e-05	0.00219876	Coq10b	protein_coding
ENSMUSG00000025981	308.677	0.957374	0.22408	4.27248	1.93314e-05	0.00219876	Coq10b	retained_intron
ENSMUSG00000025981	308.677	0.957374	0.22408	4.27248	1.93314e-05	0.00219876	Coq10b	retained_intron
ENSMUSG00000016239	210.327	1.19652	0.281117	4.25628	2.07853e-05	0.00234245	Lonrf3	retained_intron
ENSMUSG00000016239	210.327	1.19652	0.281117	4.25628	2.07853e-05	0.00234245	Lonrf3	protein_coding
ENSMUSG00000016239	210.327	1.19652	0.281117	4.25628	2.07853e-05	0.00234245	Lonrf3	protein_coding
ENSMUSG00000031010	5063.27	0.538623	0.127424	4.22702	2.36807e-05	0.00264449	Usp9x	protein_coding
ENSMUSG00000031010	5063.27	0.538623	0.127424	4.22702	2.36807e-05	0.00264449	Usp9x	retained_intron
ENSMUSG00000031010	5063.27	0.538623	0.127424	4.22702	2.36807e-05	0.00264449	Usp9x	protein_coding
ENSMUSG00000031010	5063.27	0.538623	0.127424	4.22702	2.36807e-05	0.00264449	Usp9x	protein_coding
ENSMUSG00000031010	5063.27	0.538623	0.127424	4.22702	2.36807e-05	0.00264449	Usp9x	retained_intron
ENSMUSG00000031010	5063.27	0.538623	0.127424	4.22702	2.36807e-05	0.00264449	Usp9x	retained_intron
ENSMUSG00000031010	5063.27	0.538623	0.127424	4.22702	2.36807e-05	0.00264449	Usp9x	protein_coding
ENSMUSG00000034275	2441.11	0.569716	0.135112	4.21664	2.47974e-05	0.00271975	Igsf9b	protein_coding
ENSMUSG00000034275	2441.11	0.569716	0.135112	4.21664	2.47974e-05	0.00271975	Igsf9b	protein_coding
ENSMUSG00000034275	2441.11	0.569716	0.135112	4.21664	2.47974e-05	0.00271975	Igsf9b	retained_intron
ENSMUSG00000038593	1786.79	-0.580865	0.137697	-4.21843	2.46013e-05	0.00271975	Tctn1	protein_coding
ENSMUSG00000038593	1786.79	-0.580865	0.137697	-4.21843	2.46013e-05	0.00271975	Tctn1	nonsense_mediated_decay
ENSMUSG00000038593	1786.79	-0.580865	0.137697	-4.21843	2.46013e-05	0.00271975	Tctn1	protein_coding_CDS_not_defined
ENSMUSG00000038593	1786.79	-0.580865	0.137697	-4.21843	2.46013e-05	0.00271975	Tctn1	retained_intron
ENSMUSG00000038593	1786.79	-0.580865	0.137697	-4.21843	2.46013e-05	0.00271975	Tctn1	retained_intron
ENSMUSG00000089774	723.317	0.705111	0.167345	4.21352	2.51426e-05	0.00273321	Slc5a3	protein_coding
ENSMUSG00000089774	723.317	0.705111	0.167345	4.21352	2.51426e-05	0.00273321	Slc5a3	protein_coding_CDS_not_defined
ENSMUSG00000037977	1165.71	-0.651989	0.155299	-4.19829	2.68933e-05	0.00285265	6430571L13Rik	protein_coding
ENSMUSG00000037977	1165.71	-0.651989	0.155299	-4.19829	2.68933e-05	0.00285265	6430571L13Rik	protein_coding_CDS_not_defined
ENSMUSG00000049907	4351.52	-0.510657	0.121645	-4.19792	2.69381e-05	0.00285265	Rasl11b	protein_coding
ENSMUSG00000049907	4351.52	-0.510657	0.121645	-4.19792	2.69381e-05	0.00285265	Rasl11b	retained_intron
ENSMUSG00000049907	4351.52	-0.510657	0.121645	-4.19792	2.69381e-05	0.00285265	Rasl11b	retained_intron
ENSMUSG00000067276	517.076	-0.806124	0.191981	-4.19897	2.68128e-05	0.00285265	Capn6	protein_coding
ENSMUSG00000067276	517.076	-0.806124	0.191981	-4.19897	2.68128e-05	0.00285265	Capn6	retained_intron
ENSMUSG00000029817	2448.84	0.550048	0.132087	4.16429	3.12329e-05	0.00327919	Tra2a	protein_coding
ENSMUSG00000029817	2448.84	0.550048	0.132087	4.16429	3.12329e-05	0.00327919	Tra2a	nonsense_mediated_decay
ENSMUSG00000029817	2448.84	0.550048	0.132087	4.16429	3.12329e-05	0.00327919	Tra2a	protein_coding
ENSMUSG00000029817	2448.84	0.550048	0.132087	4.16429	3.12329e-05	0.00327919	Tra2a	retained_intron
ENSMUSG00000029817	2448.84	0.550048	0.132087	4.16429	3.12329e-05	0.00327919	Tra2a	retained_intron
ENSMUSG00000031600	1121.25	0.615686	0.148815	4.13725	3.51496e-05	0.00365913	Vps37a	retained_intron
ENSMUSG00000031600	1121.25	0.615686	0.148815	4.13725	3.51496e-05	0.00365913	Vps37a	protein_coding
ENSMUSG00000031600	1121.25	0.615686	0.148815	4.13725	3.51496e-05	0.00365913	Vps37a	retained_intron
ENSMUSG00000031600	1121.25	0.615686	0.148815	4.13725	3.51496e-05	0.00365913	Vps37a	retained_intron
ENSMUSG00000031600	1121.25	0.615686	0.148815	4.13725	3.51496e-05	0.00365913	Vps37a	protein_coding
ENSMUSG00000031600	1121.25	0.615686	0.148815	4.13725	3.51496e-05	0.00365913	Vps37a	protein_coding_CDS_not_defined
ENSMUSG00000031600	1121.25	0.615686	0.148815	4.13725	3.51496e-05	0.00365913	Vps37a	retained_intron
ENSMUSG00000040565	1259.75	0.635613	0.154252	4.12061	3.77875e-05	0.00390068	Btaf1	protein_coding
ENSMUSG00000040565	1259.75	0.635613	0.154252	4.12061	3.77875e-05	0.00390068	Btaf1	retained_intron
ENSMUSG00000040565	1259.75	0.635613	0.154252	4.12061	3.77875e-05	0.00390068	Btaf1	retained_intron
ENSMUSG00000020589	2795	0.669306	0.163615	4.09073	4.30025e-05	0.00440202	Cyria	protein_coding
ENSMUSG00000020589	2795	0.669306	0.163615	4.09073	4.30025e-05	0.00440202	Cyria	protein_coding_CDS_not_defined
ENSMUSG00000020589	2795	0.669306	0.163615	4.09073	4.30025e-05	0.00440202	Cyria	protein_coding
ENSMUSG00000020589	2795	0.669306	0.163615	4.09073	4.30025e-05	0.00440202	Cyria	protein_coding
ENSMUSG00000020589	2795	0.669306	0.163615	4.09073	4.30025e-05	0.00440202	Cyria	retained_intron
ENSMUSG00000021366	1552.81	0.686582	0.168404	4.077	4.56209e-05	0.00463147	Hivep1	protein_coding
ENSMUSG00000021366	1552.81	0.686582	0.168404	4.077	4.56209e-05	0.00463147	Hivep1	protein_coding
ENSMUSG00000021366	1552.81	0.686582	0.168404	4.077	4.56209e-05	0.00463147	Hivep1	protein_coding_CDS_not_defined
ENSMUSG00000021366	1552.81	0.686582	0.168404	4.077	4.56209e-05	0.00463147	Hivep1	protein_coding
ENSMUSG00000021366	1552.81	0.686582	0.168404	4.077	4.56209e-05	0.00463147	Hivep1	nonsense_mediated_decay
ENSMUSG00000026349	2816.93	0.548884	0.134733	4.07385	4.62418e-05	0.00465601	Ccnt2	retained_intron
ENSMUSG00000026349	2816.93	0.548884	0.134733	4.07385	4.62418e-05	0.00465601	Ccnt2	retained_intron
ENSMUSG00000026349	2816.93	0.548884	0.134733	4.07385	4.62418e-05	0.00465601	Ccnt2	retained_intron
ENSMUSG00000026349	2816.93	0.548884	0.134733	4.07385	4.62418e-05	0.00465601	Ccnt2	retained_intron
ENSMUSG00000026349	2816.93	0.548884	0.134733	4.07385	4.62418e-05	0.00465601	Ccnt2	protein_coding
ENSMUSG00000026349	2816.93	0.548884	0.134733	4.07385	4.62418e-05	0.00465601	Ccnt2	protein_coding
ENSMUSG00000026349	2816.93	0.548884	0.134733	4.07385	4.62418e-05	0.00465601	Ccnt2	protein_coding_CDS_not_defined
ENSMUSG00000070544	1896.48	0.607026	0.149295	4.06596	4.78359e-05	0.00477736	Top1	protein_coding
ENSMUSG00000070544	1896.48	0.607026	0.149295	4.06596	4.78359e-05	0.00477736	Top1	protein_coding_CDS_not_defined
ENSMUSG00000070544	1896.48	0.607026	0.149295	4.06596	4.78359e-05	0.00477736	Top1	retained_intron
ENSMUSG00000070544	1896.48	0.607026	0.149295	4.06596	4.78359e-05	0.00477736	Top1	retained_intron
ENSMUSG00000070544	1896.48	0.607026	0.149295	4.06596	4.78359e-05	0.00477736	Top1	protein_coding_CDS_not_defined
ENSMUSG00000070544	1896.48	0.607026	0.149295	4.06596	4.78359e-05	0.00477736	Top1	retained_intron
ENSMUSG00000071862	745.451	0.671702	0.165473	4.05929	4.92213e-05	0.00487608	Lrrtm2	protein_coding
ENSMUSG00000071862	745.451	0.671702	0.165473	4.05929	4.92213e-05	0.00487608	Lrrtm2	retained_intron
ENSMUSG00000071862	745.451	0.671702	0.165473	4.05929	4.92213e-05	0.00487608	Lrrtm2	protein_coding
ENSMUSG00000019817	812.501	0.697514	0.172109	4.05275	5.06186e-05	0.00497439	Plagl1	protein_coding
ENSMUSG00000019817	812.501	0.697514	0.172109	4.05275	5.06186e-05	0.00497439	Plagl1	protein_coding_CDS_not_defined
ENSMUSG00000019817	812.501	0.697514	0.172109	4.05275	5.06186e-05	0.00497439	Plagl1	protein_coding_CDS_not_defined
ENSMUSG00000019817	812.501	0.697514	0.172109	4.05275	5.06186e-05	0.00497439	Plagl1	protein_coding_CDS_not_defined
ENSMUSG00000019817	812.501	0.697514	0.172109	4.05275	5.06186e-05	0.00497439	Plagl1	protein_coding
ENSMUSG00000019817	812.501	0.697514	0.172109	4.05275	5.06186e-05	0.00497439	Plagl1	retained_intron
ENSMUSG00000019817	812.501	0.697514	0.172109	4.05275	5.06186e-05	0.00497439	Plagl1	protein_coding_CDS_not_defined
ENSMUSG00000019817	812.501	0.697514	0.172109	4.05275	5.06186e-05	0.00497439	Plagl1	protein_coding_CDS_not_defined
ENSMUSG00000019817	812.501	0.697514	0.172109	4.05275	5.06186e-05	0.00497439	Plagl1	protein_coding_CDS_not_defined
ENSMUSG00000019817	812.501	0.697514	0.172109	4.05275	5.06186e-05	0.00497439	Plagl1	protein_coding_CDS_not_defined
ENSMUSG00000019817	812.501	0.697514	0.172109	4.05275	5.06186e-05	0.00497439	Plagl1	protein_coding_CDS_not_defined
ENSMUSG00000019817	812.501	0.697514	0.172109	4.05275	5.06186e-05	0.00497439	Plagl1	protein_coding_CDS_not_defined
ENSMUSG00000019817	812.501	0.697514	0.172109	4.05275	5.06186e-05	0.00497439	Plagl1	protein_coding_CDS_not_defined
ENSMUSG00000019817	812.501	0.697514	0.172109	4.05275	5.06186e-05	0.00497439	Plagl1	protein_coding_CDS_not_defined
ENSMUSG00000019817	812.501	0.697514	0.172109	4.05275	5.06186e-05	0.00497439	Plagl1	protein_coding_CDS_not_defined
ENSMUSG00000019817	812.501	0.697514	0.172109	4.05275	5.06186e-05	0.00497439	Plagl1	protein_coding_CDS_not_defined
ENSMUSG00000019817	812.501	0.697514	0.172109	4.05275	5.06186e-05	0.00497439	Plagl1	protein_coding_CDS_not_defined
ENSMUSG00000019817	812.501	0.697514	0.172109	4.05275	5.06186e-05	0.00497439	Plagl1	protein_coding
ENSMUSG00000019817	812.501	0.697514	0.172109	4.05275	5.06186e-05	0.00497439	Plagl1	protein_coding
ENSMUSG00000019817	812.501	0.697514	0.172109	4.05275	5.06186e-05	0.00497439	Plagl1	retained_intron
ENSMUSG00000019817	812.501	0.697514	0.172109	4.05275	5.06186e-05	0.00497439	Plagl1	retained_intron
ENSMUSG00000019817	812.501	0.697514	0.172109	4.05275	5.06186e-05	0.00497439	Plagl1	retained_intron
ENSMUSG00000019817	812.501	0.697514	0.172109	4.05275	5.06186e-05	0.00497439	Plagl1	protein_coding
ENSMUSG00000019817	812.501	0.697514	0.172109	4.05275	5.06186e-05	0.00497439	Plagl1	protein_coding
ENSMUSG00000019817	812.501	0.697514	0.172109	4.05275	5.06186e-05	0.00497439	Plagl1	protein_coding
ENSMUSG00000026830	469.727	0.852421	0.210502	4.04946	5.13354e-05	0.00500479	Ermn	protein_coding
ENSMUSG00000002028	6433.25	0.568521	0.141051	4.03061	5.56319e-05	0.00534518	Kmt2a	protein_coding
ENSMUSG00000002028	6433.25	0.568521	0.141051	4.03061	5.56319e-05	0.00534518	Kmt2a	protein_coding
ENSMUSG00000002028	6433.25	0.568521	0.141051	4.03061	5.56319e-05	0.00534518	Kmt2a	nonsense_mediated_decay
ENSMUSG00000002028	6433.25	0.568521	0.141051	4.03061	5.56319e-05	0.00534518	Kmt2a	nonsense_mediated_decay
ENSMUSG00000002028	6433.25	0.568521	0.141051	4.03061	5.56319e-05	0.00534518	Kmt2a	protein_coding
ENSMUSG00000002028	6433.25	0.568521	0.141051	4.03061	5.56319e-05	0.00534518	Kmt2a	protein_coding
ENSMUSG00000025823	889.237	0.637689	0.158294	4.02851	5.61322e-05	0.00534518	Pdia4	protein_coding
ENSMUSG00000025823	889.237	0.637689	0.158294	4.02851	5.61322e-05	0.00534518	Pdia4	protein_coding_CDS_not_defined
ENSMUSG00000037795	479.24	0.846103	0.209934	4.03032	5.57005e-05	0.00534518	N4bp2	protein_coding
ENSMUSG00000037795	479.24	0.846103	0.209934	4.03032	5.57005e-05	0.00534518	N4bp2	retained_intron
ENSMUSG00000037795	479.24	0.846103	0.209934	4.03032	5.57005e-05	0.00534518	N4bp2	protein_coding_CDS_not_defined
ENSMUSG00000037795	479.24	0.846103	0.209934	4.03032	5.57005e-05	0.00534518	N4bp2	protein_coding
ENSMUSG00000037795	479.24	0.846103	0.209934	4.03032	5.57005e-05	0.00534518	N4bp2	protein_coding
ENSMUSG00000037795	479.24	0.846103	0.209934	4.03032	5.57005e-05	0.00534518	N4bp2	retained_intron
ENSMUSG00000037795	479.24	0.846103	0.209934	4.03032	5.57005e-05	0.00534518	N4bp2	retained_intron
ENSMUSG00000037795	479.24	0.846103	0.209934	4.03032	5.57005e-05	0.00534518	N4bp2	retained_intron
ENSMUSG00000037795	479.24	0.846103	0.209934	4.03032	5.57005e-05	0.00534518	N4bp2	retained_intron
ENSMUSG00000038174	1606.11	0.632342	0.157462	4.01583	5.92368e-05	0.00559742	Hycc2	protein_coding
ENSMUSG00000038174	1606.11	0.632342	0.157462	4.01583	5.92368e-05	0.00559742	Hycc2	protein_coding
ENSMUSG00000038174	1606.11	0.632342	0.157462	4.01583	5.92368e-05	0.00559742	Hycc2	nonsense_mediated_decay
ENSMUSG00000038174	1606.11	0.632342	0.157462	4.01583	5.92368e-05	0.00559742	Hycc2	protein_coding
ENSMUSG00000038174	1606.11	0.632342	0.157462	4.01583	5.92368e-05	0.00559742	Hycc2	protein_coding
ENSMUSG00000038174	1606.11	0.632342	0.157462	4.01583	5.92368e-05	0.00559742	Hycc2	protein_coding_CDS_not_defined
ENSMUSG00000038174	1606.11	0.632342	0.157462	4.01583	5.92368e-05	0.00559742	Hycc2	retained_intron
ENSMUSG00000038174	1606.11	0.632342	0.157462	4.01583	5.92368e-05	0.00559742	Hycc2	retained_intron
ENSMUSG00000038174	1606.11	0.632342	0.157462	4.01583	5.92368e-05	0.00559742	Hycc2	retained_intron
ENSMUSG00000020189	1981.88	0.631825	0.157945	4.00029	6.32661e-05	0.00593253	Osbpl8	protein_coding
ENSMUSG00000020189	1981.88	0.631825	0.157945	4.00029	6.32661e-05	0.00593253	Osbpl8	retained_intron
ENSMUSG00000020189	1981.88	0.631825	0.157945	4.00029	6.32661e-05	0.00593253	Osbpl8	protein_coding
ENSMUSG00000020189	1981.88	0.631825	0.157945	4.00029	6.32661e-05	0.00593253	Osbpl8	protein_coding_CDS_not_defined
ENSMUSG00000020189	1981.88	0.631825	0.157945	4.00029	6.32661e-05	0.00593253	Osbpl8	protein_coding
ENSMUSG00000045414	1325.23	0.590997	0.148038	3.99219	6.54648e-05	0.0060922	Dipk2a	protein_coding
ENSMUSG00000055675	2065.73	0.594011	0.148965	3.98759	6.67466e-05	0.00616478	Kbtbd11	protein_coding
ENSMUSG00000055675	2065.73	0.594011	0.148965	3.98759	6.67466e-05	0.00616478	Kbtbd11	protein_coding_CDS_not_defined
ENSMUSG00000055675	2065.73	0.594011	0.148965	3.98759	6.67466e-05	0.00616478	Kbtbd11	nonsense_mediated_decay
ENSMUSG00000055675	2065.73	0.594011	0.148965	3.98759	6.67466e-05	0.00616478	Kbtbd11	protein_coding_CDS_not_defined
ENSMUSG00000039167	411.273	0.841034	0.211321	3.97988	6.89494e-05	0.0063207	Adgrl4	protein_coding
ENSMUSG00000039167	411.273	0.841034	0.211321	3.97988	6.89494e-05	0.0063207	Adgrl4	retained_intron
ENSMUSG00000039167	411.273	0.841034	0.211321	3.97988	6.89494e-05	0.0063207	Adgrl4	protein_coding
ENSMUSG00000039167	411.273	0.841034	0.211321	3.97988	6.89494e-05	0.0063207	Adgrl4	protein_coding_CDS_not_defined
ENSMUSG00000039167	411.273	0.841034	0.211321	3.97988	6.89494e-05	0.0063207	Adgrl4	retained_intron
ENSMUSG00000039167	411.273	0.841034	0.211321	3.97988	6.89494e-05	0.0063207	Adgrl4	nonsense_mediated_decay
ENSMUSG00000039167	411.273	0.841034	0.211321	3.97988	6.89494e-05	0.0063207	Adgrl4	protein_coding_CDS_not_defined
ENSMUSG00000039167	411.273	0.841034	0.211321	3.97988	6.89494e-05	0.0063207	Adgrl4	nonsense_mediated_decay
ENSMUSG00000039167	411.273	0.841034	0.211321	3.97988	6.89494e-05	0.0063207	Adgrl4	protein_coding_CDS_not_defined
ENSMUSG00000027479	1655.59	0.619693	0.155909	3.97471	7.04642e-05	0.00641172	Mapre1	protein_coding
ENSMUSG00000027479	1655.59	0.619693	0.155909	3.97471	7.04642e-05	0.00641172	Mapre1	protein_coding_CDS_not_defined
ENSMUSG00000027479	1655.59	0.619693	0.155909	3.97471	7.04642e-05	0.00641172	Mapre1	protein_coding_CDS_not_defined
ENSMUSG00000035236	600.931	0.768261	0.193631	3.96766	7.25827e-05	0.00655593	Scai	protein_coding
ENSMUSG00000035236	600.931	0.768261	0.193631	3.96766	7.25827e-05	0.00655593	Scai	nonsense_mediated_decay
ENSMUSG00000035236	600.931	0.768261	0.193631	3.96766	7.25827e-05	0.00655593	Scai	nonsense_mediated_decay
ENSMUSG00000035236	600.931	0.768261	0.193631	3.96766	7.25827e-05	0.00655593	Scai	nonsense_mediated_decay
ENSMUSG00000035236	600.931	0.768261	0.193631	3.96766	7.25827e-05	0.00655593	Scai	nonsense_mediated_decay
ENSMUSG00000035236	600.931	0.768261	0.193631	3.96766	7.25827e-05	0.00655593	Scai	retained_intron
ENSMUSG00000035236	600.931	0.768261	0.193631	3.96766	7.25827e-05	0.00655593	Scai	retained_intron
ENSMUSG00000035236	600.931	0.768261	0.193631	3.96766	7.25827e-05	0.00655593	Scai	retained_intron
ENSMUSG00000035236	600.931	0.768261	0.193631	3.96766	7.25827e-05	0.00655593	Scai	retained_intron
ENSMUSG00000035236	600.931	0.768261	0.193631	3.96766	7.25827e-05	0.00655593	Scai	protein_coding
ENSMUSG00000030653	124.045	-1.61242	0.407387	-3.95794	7.55975e-05	0.00677839	Gm45837	protein_coding
ENSMUSG00000034342	1860.92	0.646032	0.163707	3.94627	7.93775e-05	0.00701491	Cbl	protein_coding
ENSMUSG00000034342	1860.92	0.646032	0.163707	3.94627	7.93775e-05	0.00701491	Cbl	protein_coding
ENSMUSG00000034342	1860.92	0.646032	0.163707	3.94627	7.93775e-05	0.00701491	Cbl	protein_coding_CDS_not_defined
ENSMUSG00000034342	1860.92	0.646032	0.163707	3.94627	7.93775e-05	0.00701491	Cbl	protein_coding
ENSMUSG00000034342	1860.92	0.646032	0.163707	3.94627	7.93775e-05	0.00701491	Cbl	protein_coding
ENSMUSG00000034342	1860.92	0.646032	0.163707	3.94627	7.93775e-05	0.00701491	Cbl	protein_coding
ENSMUSG00000034342	1860.92	0.646032	0.163707	3.94627	7.93775e-05	0.00701491	Cbl	retained_intron
ENSMUSG00000034342	1860.92	0.646032	0.163707	3.94627	7.93775e-05	0.00701491	Cbl	retained_intron
ENSMUSG00000034342	1860.92	0.646032	0.163707	3.94627	7.93775e-05	0.00701491	Cbl	protein_coding
ENSMUSG00000034342	1860.92	0.646032	0.163707	3.94627	7.93775e-05	0.00701491	Cbl	protein_coding_CDS_not_defined
ENSMUSG00000034342	1860.92	0.646032	0.163707	3.94627	7.93775e-05	0.00701491	Cbl	protein_coding
ENSMUSG00000056895	434.121	-0.786604	0.19929	-3.94703	7.91263e-05	0.00701491	H2bc27	protein_coding
ENSMUSG00000039988	1172.58	0.607937	0.154185	3.94291	8.04985e-05	0.00706316	Ankrd13c	nonsense_mediated_decay
ENSMUSG00000039988	1172.58	0.607937	0.154185	3.94291	8.04985e-05	0.00706316	Ankrd13c	protein_coding
ENSMUSG00000039988	1172.58	0.607937	0.154185	3.94291	8.04985e-05	0.00706316	Ankrd13c	protein_coding
ENSMUSG00000039988	1172.58	0.607937	0.154185	3.94291	8.04985e-05	0.00706316	Ankrd13c	retained_intron
ENSMUSG00000039988	1172.58	0.607937	0.154185	3.94291	8.04985e-05	0.00706316	Ankrd13c	retained_intron
ENSMUSG00000039988	1172.58	0.607937	0.154185	3.94291	8.04985e-05	0.00706316	Ankrd13c	retained_intron
ENSMUSG00000039988	1172.58	0.607937	0.154185	3.94291	8.04985e-05	0.00706316	Ankrd13c	protein_coding_CDS_not_defined
ENSMUSG00000039988	1172.58	0.607937	0.154185	3.94291	8.04985e-05	0.00706316	Ankrd13c	retained_intron
ENSMUSG00000039988	1172.58	0.607937	0.154185	3.94291	8.04985e-05	0.00706316	Ankrd13c	retained_intron
ENSMUSG00000039988	1172.58	0.607937	0.154185	3.94291	8.04985e-05	0.00706316	Ankrd13c	retained_intron
ENSMUSG00000004360	2042.07	0.54877	0.13997	3.92063	8.83182e-05	0.00766668	9330159F19Rik	protein_coding
ENSMUSG00000004360	2042.07	0.54877	0.13997	3.92063	8.83182e-05	0.00766668	9330159F19Rik	nonsense_mediated_decay
ENSMUSG00000004360	2042.07	0.54877	0.13997	3.92063	8.83182e-05	0.00766668	9330159F19Rik	protein_coding
ENSMUSG00000021379	1099.09	0.604303	0.154279	3.91694	8.96789e-05	0.00766668	Id4	protein_coding
ENSMUSG00000044149	709.203	0.670238	0.171013	3.91921	8.88384e-05	0.00766668	Nkrf	protein_coding
ENSMUSG00000044149	709.203	0.670238	0.171013	3.91921	8.88384e-05	0.00766668	Nkrf	protein_coding
ENSMUSG00000078193	694.721	-0.691237	0.176497	-3.91642	8.98731e-05	0.00766668	Gm2000	protein_coding
ENSMUSG00000025348	573.094	-0.801927	0.205761	-3.89736	9.72455e-05	0.00817691	Itga7	protein_coding
ENSMUSG00000025348	573.094	-0.801927	0.205761	-3.89736	9.72455e-05	0.00817691	Itga7	protein_coding
ENSMUSG00000025348	573.094	-0.801927	0.205761	-3.89736	9.72455e-05	0.00817691	Itga7	protein_coding
ENSMUSG00000025348	573.094	-0.801927	0.205761	-3.89736	9.72455e-05	0.00817691	Itga7	retained_intron
ENSMUSG00000025348	573.094	-0.801927	0.205761	-3.89736	9.72455e-05	0.00817691	Itga7	retained_intron
ENSMUSG00000025348	573.094	-0.801927	0.205761	-3.89736	9.72455e-05	0.00817691	Itga7	protein_coding
ENSMUSG00000071172	3543.1	0.488754	0.125455	3.89586	9.78513e-05	0.00817691	Srsf3	protein_coding
ENSMUSG00000071172	3543.1	0.488754	0.125455	3.89586	9.78513e-05	0.00817691	Srsf3	nonsense_mediated_decay
ENSMUSG00000071172	3543.1	0.488754	0.125455	3.89586	9.78513e-05	0.00817691	Srsf3	retained_intron
ENSMUSG00000071172	3543.1	0.488754	0.125455	3.89586	9.78513e-05	0.00817691	Srsf3	retained_intron
ENSMUSG00000071172	3543.1	0.488754	0.125455	3.89586	9.78513e-05	0.00817691	Srsf3	protein_coding_CDS_not_defined
ENSMUSG00000071172	3543.1	0.488754	0.125455	3.89586	9.78513e-05	0.00817691	Srsf3	protein_coding_CDS_not_defined
ENSMUSG00000071172	3543.1	0.488754	0.125455	3.89586	9.78513e-05	0.00817691	Srsf3	retained_intron
ENSMUSG00000071172	3543.1	0.488754	0.125455	3.89586	9.78513e-05	0.00817691	Srsf3	nonsense_mediated_decay
ENSMUSG00000071172	3543.1	0.488754	0.125455	3.89586	9.78513e-05	0.00817691	Srsf3	retained_intron
ENSMUSG00000071172	3543.1	0.488754	0.125455	3.89586	9.78513e-05	0.00817691	Srsf3	protein_coding_CDS_not_defined
ENSMUSG00000090698	722.638	0.871688	0.223574	3.89888	9.66378e-05	0.00817691	Apold1	protein_coding
ENSMUSG00000022139	2509.22	0.52481	0.135046	3.88616	0.000101842	0.00845292	Mbnl2	protein_coding
ENSMUSG00000022139	2509.22	0.52481	0.135046	3.88616	0.000101842	0.00845292	Mbnl2	protein_coding
ENSMUSG00000022139	2509.22	0.52481	0.135046	3.88616	0.000101842	0.00845292	Mbnl2	retained_intron
ENSMUSG00000022139	2509.22	0.52481	0.135046	3.88616	0.000101842	0.00845292	Mbnl2	protein_coding
ENSMUSG00000022139	2509.22	0.52481	0.135046	3.88616	0.000101842	0.00845292	Mbnl2	retained_intron
ENSMUSG00000022139	2509.22	0.52481	0.135046	3.88616	0.000101842	0.00845292	Mbnl2	protein_coding
ENSMUSG00000022139	2509.22	0.52481	0.135046	3.88616	0.000101842	0.00845292	Mbnl2	protein_coding
ENSMUSG00000022139	2509.22	0.52481	0.135046	3.88616	0.000101842	0.00845292	Mbnl2	protein_coding_CDS_not_defined
ENSMUSG00000022139	2509.22	0.52481	0.135046	3.88616	0.000101842	0.00845292	Mbnl2	protein_coding
ENSMUSG00000022139	2509.22	0.52481	0.135046	3.88616	0.000101842	0.00845292	Mbnl2	protein_coding_CDS_not_defined
ENSMUSG00000021719	2642.88	0.556978	0.143655	3.87719	0.000105669	0.00866967	Rgs7bp	protein_coding
ENSMUSG00000041324	679.211	0.867958	0.223889	3.87674	0.000105865	0.00866967	Inhba	protein_coding
ENSMUSG00000041324	679.211	0.867958	0.223889	3.87674	0.000105865	0.00866967	Inhba	protein_coding
ENSMUSG00000106044	6891.44	0.596782	0.154362	3.86611	0.000110584	0.00899615	Gm42860	TEC
ENSMUSG00000052144	2382.58	0.569053	0.147365	3.86152	0.000112682	0.00910647	Ppp4r2	protein_coding
ENSMUSG00000052144	2382.58	0.569053	0.147365	3.86152	0.000112682	0.00910647	Ppp4r2	protein_coding
ENSMUSG00000052144	2382.58	0.569053	0.147365	3.86152	0.000112682	0.00910647	Ppp4r2	retained_intron
ENSMUSG00000052144	2382.58	0.569053	0.147365	3.86152	0.000112682	0.00910647	Ppp4r2	protein_coding
ENSMUSG00000052144	2382.58	0.569053	0.147365	3.86152	0.000112682	0.00910647	Ppp4r2	protein_coding
ENSMUSG00000052144	2382.58	0.569053	0.147365	3.86152	0.000112682	0.00910647	Ppp4r2	retained_intron
ENSMUSG00000025316	622.621	0.689999	0.178854	3.85788	0.000114374	0.00912515	Banp	protein_coding
ENSMUSG00000025316	622.621	0.689999	0.178854	3.85788	0.000114374	0.00912515	Banp	protein_coding
ENSMUSG00000025316	622.621	0.689999	0.178854	3.85788	0.000114374	0.00912515	Banp	protein_coding
ENSMUSG00000025316	622.621	0.689999	0.178854	3.85788	0.000114374	0.00912515	Banp	nonsense_mediated_decay
ENSMUSG00000025316	622.621	0.689999	0.178854	3.85788	0.000114374	0.00912515	Banp	protein_coding
ENSMUSG00000025316	622.621	0.689999	0.178854	3.85788	0.000114374	0.00912515	Banp	protein_coding
ENSMUSG00000025316	622.621	0.689999	0.178854	3.85788	0.000114374	0.00912515	Banp	nonsense_mediated_decay
ENSMUSG00000025316	622.621	0.689999	0.178854	3.85788	0.000114374	0.00912515	Banp	protein_coding
ENSMUSG00000025316	622.621	0.689999	0.178854	3.85788	0.000114374	0.00912515	Banp	retained_intron
ENSMUSG00000025316	622.621	0.689999	0.178854	3.85788	0.000114374	0.00912515	Banp	protein_coding
ENSMUSG00000025316	622.621	0.689999	0.178854	3.85788	0.000114374	0.00912515	Banp	retained_intron
ENSMUSG00000025316	622.621	0.689999	0.178854	3.85788	0.000114374	0.00912515	Banp	retained_intron
ENSMUSG00000025316	622.621	0.689999	0.178854	3.85788	0.000114374	0.00912515	Banp	protein_coding
ENSMUSG00000025316	622.621	0.689999	0.178854	3.85788	0.000114374	0.00912515	Banp	protein_coding_CDS_not_defined
ENSMUSG00000025316	622.621	0.689999	0.178854	3.85788	0.000114374	0.00912515	Banp	protein_coding_CDS_not_defined
ENSMUSG00000025316	622.621	0.689999	0.178854	3.85788	0.000114374	0.00912515	Banp	retained_intron
ENSMUSG00000033618	847.61	0.634767	0.164607	3.85625	0.000115142	0.00912515	Map3k13	protein_coding
ENSMUSG00000033618	847.61	0.634767	0.164607	3.85625	0.000115142	0.00912515	Map3k13	protein_coding
ENSMUSG00000033618	847.61	0.634767	0.164607	3.85625	0.000115142	0.00912515	Map3k13	protein_coding
ENSMUSG00000040940	2300.27	-0.564312	0.146334	-3.85633	0.000115102	0.00912515	Arhgef1	protein_coding
ENSMUSG00000040940	2300.27	-0.564312	0.146334	-3.85633	0.000115102	0.00912515	Arhgef1	protein_coding
ENSMUSG00000040940	2300.27	-0.564312	0.146334	-3.85633	0.000115102	0.00912515	Arhgef1	protein_coding
ENSMUSG00000040940	2300.27	-0.564312	0.146334	-3.85633	0.000115102	0.00912515	Arhgef1	protein_coding
ENSMUSG00000040940	2300.27	-0.564312	0.146334	-3.85633	0.000115102	0.00912515	Arhgef1	protein_coding_CDS_not_defined
ENSMUSG00000040940	2300.27	-0.564312	0.146334	-3.85633	0.000115102	0.00912515	Arhgef1	protein_coding
ENSMUSG00000040940	2300.27	-0.564312	0.146334	-3.85633	0.000115102	0.00912515	Arhgef1	retained_intron
ENSMUSG00000040940	2300.27	-0.564312	0.146334	-3.85633	0.000115102	0.00912515	Arhgef1	protein_coding
ENSMUSG00000040940	2300.27	-0.564312	0.146334	-3.85633	0.000115102	0.00912515	Arhgef1	retained_intron
ENSMUSG00000040940	2300.27	-0.564312	0.146334	-3.85633	0.000115102	0.00912515	Arhgef1	protein_coding
ENSMUSG00000040940	2300.27	-0.564312	0.146334	-3.85633	0.000115102	0.00912515	Arhgef1	protein_coding
ENSMUSG00000040940	2300.27	-0.564312	0.146334	-3.85633	0.000115102	0.00912515	Arhgef1	protein_coding
ENSMUSG00000040940	2300.27	-0.564312	0.146334	-3.85633	0.000115102	0.00912515	Arhgef1	protein_coding
ENSMUSG00000040940	2300.27	-0.564312	0.146334	-3.85633	0.000115102	0.00912515	Arhgef1	retained_intron
ENSMUSG00000040940	2300.27	-0.564312	0.146334	-3.85633	0.000115102	0.00912515	Arhgef1	protein_coding
ENSMUSG00000040940	2300.27	-0.564312	0.146334	-3.85633	0.000115102	0.00912515	Arhgef1	retained_intron
ENSMUSG00000040940	2300.27	-0.564312	0.146334	-3.85633	0.000115102	0.00912515	Arhgef1	retained_intron
ENSMUSG00000040940	2300.27	-0.564312	0.146334	-3.85633	0.000115102	0.00912515	Arhgef1	retained_intron
ENSMUSG00000040940	2300.27	-0.564312	0.146334	-3.85633	0.000115102	0.00912515	Arhgef1	protein_coding_CDS_not_defined
ENSMUSG00000026308	302.861	-0.863278	0.223981	-3.85424	0.000116089	0.00914123	Klhl30	protein_coding
ENSMUSG00000037234	1925.66	0.571513	0.148474	3.84924	0.000118484	0.00922154	Hook3	protein_coding
ENSMUSG00000037234	1925.66	0.571513	0.148474	3.84924	0.000118484	0.00922154	Hook3	protein_coding
ENSMUSG00000037234	1925.66	0.571513	0.148474	3.84924	0.000118484	0.00922154	Hook3	protein_coding
ENSMUSG00000037234	1925.66	0.571513	0.148474	3.84924	0.000118484	0.00922154	Hook3	retained_intron
ENSMUSG00000037234	1925.66	0.571513	0.148474	3.84924	0.000118484	0.00922154	Hook3	retained_intron
ENSMUSG00000037234	1925.66	0.571513	0.148474	3.84924	0.000118484	0.00922154	Hook3	protein_coding_CDS_not_defined
ENSMUSG00000037234	1925.66	0.571513	0.148474	3.84924	0.000118484	0.00922154	Hook3	retained_intron
ENSMUSG00000037234	1925.66	0.571513	0.148474	3.84924	0.000118484	0.00922154	Hook3	retained_intron
ENSMUSG00000037234	1925.66	0.571513	0.148474	3.84924	0.000118484	0.00922154	Hook3	protein_coding_CDS_not_defined
ENSMUSG00000037234	1925.66	0.571513	0.148474	3.84924	0.000118484	0.00922154	Hook3	retained_intron
ENSMUSG00000063889	217.963	0.982283	0.255206	3.84898	0.00011861	0.00922154	Crem	protein_coding
ENSMUSG00000063889	217.963	0.982283	0.255206	3.84898	0.00011861	0.00922154	Crem	protein_coding
ENSMUSG00000063889	217.963	0.982283	0.255206	3.84898	0.00011861	0.00922154	Crem	protein_coding
ENSMUSG00000063889	217.963	0.982283	0.255206	3.84898	0.00011861	0.00922154	Crem	protein_coding
ENSMUSG00000063889	217.963	0.982283	0.255206	3.84898	0.00011861	0.00922154	Crem	protein_coding
ENSMUSG00000063889	217.963	0.982283	0.255206	3.84898	0.00011861	0.00922154	Crem	protein_coding
ENSMUSG00000063889	217.963	0.982283	0.255206	3.84898	0.00011861	0.00922154	Crem	protein_coding
ENSMUSG00000063889	217.963	0.982283	0.255206	3.84898	0.00011861	0.00922154	Crem	protein_coding
ENSMUSG00000063889	217.963	0.982283	0.255206	3.84898	0.00011861	0.00922154	Crem	protein_coding_CDS_not_defined
ENSMUSG00000063889	217.963	0.982283	0.255206	3.84898	0.00011861	0.00922154	Crem	protein_coding
ENSMUSG00000063889	217.963	0.982283	0.255206	3.84898	0.00011861	0.00922154	Crem	protein_coding
ENSMUSG00000063889	217.963	0.982283	0.255206	3.84898	0.00011861	0.00922154	Crem	protein_coding
ENSMUSG00000063889	217.963	0.982283	0.255206	3.84898	0.00011861	0.00922154	Crem	protein_coding
ENSMUSG00000063889	217.963	0.982283	0.255206	3.84898	0.00011861	0.00922154	Crem	protein_coding
ENSMUSG00000063889	217.963	0.982283	0.255206	3.84898	0.00011861	0.00922154	Crem	protein_coding
ENSMUSG00000063889	217.963	0.982283	0.255206	3.84898	0.00011861	0.00922154	Crem	protein_coding
ENSMUSG00000063889	217.963	0.982283	0.255206	3.84898	0.00011861	0.00922154	Crem	protein_coding
ENSMUSG00000063889	217.963	0.982283	0.255206	3.84898	0.00011861	0.00922154	Crem	protein_coding
ENSMUSG00000063889	217.963	0.982283	0.255206	3.84898	0.00011861	0.00922154	Crem	protein_coding
ENSMUSG00000063889	217.963	0.982283	0.255206	3.84898	0.00011861	0.00922154	Crem	protein_coding
ENSMUSG00000063889	217.963	0.982283	0.255206	3.84898	0.00011861	0.00922154	Crem	protein_coding
ENSMUSG00000063889	217.963	0.982283	0.255206	3.84898	0.00011861	0.00922154	Crem	protein_coding
ENSMUSG00000063889	217.963	0.982283	0.255206	3.84898	0.00011861	0.00922154	Crem	protein_coding
ENSMUSG00000063889	217.963	0.982283	0.255206	3.84898	0.00011861	0.00922154	Crem	nonsense_mediated_decay
ENSMUSG00000063889	217.963	0.982283	0.255206	3.84898	0.00011861	0.00922154	Crem	protein_coding
ENSMUSG00000063889	217.963	0.982283	0.255206	3.84898	0.00011861	0.00922154	Crem	protein_coding
ENSMUSG00000063889	217.963	0.982283	0.255206	3.84898	0.00011861	0.00922154	Crem	protein_coding
ENSMUSG00000063889	217.963	0.982283	0.255206	3.84898	0.00011861	0.00922154	Crem	protein_coding
ENSMUSG00000063889	217.963	0.982283	0.255206	3.84898	0.00011861	0.00922154	Crem	protein_coding
ENSMUSG00000063889	217.963	0.982283	0.255206	3.84898	0.00011861	0.00922154	Crem	nonsense_mediated_decay
ENSMUSG00000063889	217.963	0.982283	0.255206	3.84898	0.00011861	0.00922154	Crem	protein_coding
ENSMUSG00000063889	217.963	0.982283	0.255206	3.84898	0.00011861	0.00922154	Crem	protein_coding
ENSMUSG00000063889	217.963	0.982283	0.255206	3.84898	0.00011861	0.00922154	Crem	protein_coding
ENSMUSG00000063889	217.963	0.982283	0.255206	3.84898	0.00011861	0.00922154	Crem	protein_coding_CDS_not_defined
ENSMUSG00000063889	217.963	0.982283	0.255206	3.84898	0.00011861	0.00922154	Crem	retained_intron
ENSMUSG00000063889	217.963	0.982283	0.255206	3.84898	0.00011861	0.00922154	Crem	protein_coding_CDS_not_defined
ENSMUSG00000063889	217.963	0.982283	0.255206	3.84898	0.00011861	0.00922154	Crem	protein_coding
ENSMUSG00000063889	217.963	0.982283	0.255206	3.84898	0.00011861	0.00922154	Crem	protein_coding
ENSMUSG00000063889	217.963	0.982283	0.255206	3.84898	0.00011861	0.00922154	Crem	protein_coding_CDS_not_defined
ENSMUSG00000030406	435.881	-0.849689	0.221158	-3.84199	0.000122039	0.00942845	Gipr	protein_coding
ENSMUSG00000030406	435.881	-0.849689	0.221158	-3.84199	0.000122039	0.00942845	Gipr	retained_intron
ENSMUSG00000030406	435.881	-0.849689	0.221158	-3.84199	0.000122039	0.00942845	Gipr	nonsense_mediated_decay
ENSMUSG00000030406	435.881	-0.849689	0.221158	-3.84199	0.000122039	0.00942845	Gipr	retained_intron
ENSMUSG00000039787	221.658	-0.984731	0.256917	-3.83287	0.000126656	0.00972402	Cercam	protein_coding
ENSMUSG00000039787	221.658	-0.984731	0.256917	-3.83287	0.000126656	0.00972402	Cercam	protein_coding
ENSMUSG00000039787	221.658	-0.984731	0.256917	-3.83287	0.000126656	0.00972402	Cercam	protein_coding
ENSMUSG00000039787	221.658	-0.984731	0.256917	-3.83287	0.000126656	0.00972402	Cercam	retained_intron
ENSMUSG00000039787	221.658	-0.984731	0.256917	-3.83287	0.000126656	0.00972402	Cercam	retained_intron
ENSMUSG00000075334	941.874	-0.691989	0.180869	-3.82592	0.000130286	0.00994059	Rprm	protein_coding
ENSMUSG00000032244	3146.08	0.481882	0.126411	3.81203	0.000137828	0.0104511	Fem1b	protein_coding
ENSMUSG00000031016	320.466	0.882725	0.231997	3.80489	0.000141866	0.0106913	Wee1	protein_coding
ENSMUSG00000026872	5030.98	0.553983	0.146118	3.79134	0.000149835	0.011223	Zeb2	protein_coding
ENSMUSG00000026872	5030.98	0.553983	0.146118	3.79134	0.000149835	0.011223	Zeb2	protein_coding
ENSMUSG00000026872	5030.98	0.553983	0.146118	3.79134	0.000149835	0.011223	Zeb2	protein_coding
ENSMUSG00000026872	5030.98	0.553983	0.146118	3.79134	0.000149835	0.011223	Zeb2	protein_coding
ENSMUSG00000026872	5030.98	0.553983	0.146118	3.79134	0.000149835	0.011223	Zeb2	protein_coding
ENSMUSG00000026872	5030.98	0.553983	0.146118	3.79134	0.000149835	0.011223	Zeb2	protein_coding
ENSMUSG00000026872	5030.98	0.553983	0.146118	3.79134	0.000149835	0.011223	Zeb2	protein_coding
ENSMUSG00000026872	5030.98	0.553983	0.146118	3.79134	0.000149835	0.011223	Zeb2	protein_coding
ENSMUSG00000026872	5030.98	0.553983	0.146118	3.79134	0.000149835	0.011223	Zeb2	protein_coding
ENSMUSG00000026872	5030.98	0.553983	0.146118	3.79134	0.000149835	0.011223	Zeb2	protein_coding
ENSMUSG00000026872	5030.98	0.553983	0.146118	3.79134	0.000149835	0.011223	Zeb2	protein_coding
ENSMUSG00000026872	5030.98	0.553983	0.146118	3.79134	0.000149835	0.011223	Zeb2	protein_coding_CDS_not_defined
ENSMUSG00000026872	5030.98	0.553983	0.146118	3.79134	0.000149835	0.011223	Zeb2	protein_coding_CDS_not_defined
ENSMUSG00000026872	5030.98	0.553983	0.146118	3.79134	0.000149835	0.011223	Zeb2	protein_coding
ENSMUSG00000026872	5030.98	0.553983	0.146118	3.79134	0.000149835	0.011223	Zeb2	protein_coding_CDS_not_defined
ENSMUSG00000026872	5030.98	0.553983	0.146118	3.79134	0.000149835	0.011223	Zeb2	protein_coding
ENSMUSG00000026872	5030.98	0.553983	0.146118	3.79134	0.000149835	0.011223	Zeb2	retained_intron
ENSMUSG00000026872	5030.98	0.553983	0.146118	3.79134	0.000149835	0.011223	Zeb2	retained_intron
ENSMUSG00000026872	5030.98	0.553983	0.146118	3.79134	0.000149835	0.011223	Zeb2	protein_coding
ENSMUSG00000026872	5030.98	0.553983	0.146118	3.79134	0.000149835	0.011223	Zeb2	protein_coding
ENSMUSG00000026872	5030.98	0.553983	0.146118	3.79134	0.000149835	0.011223	Zeb2	protein_coding
ENSMUSG00000026872	5030.98	0.553983	0.146118	3.79134	0.000149835	0.011223	Zeb2	protein_coding
ENSMUSG00000026872	5030.98	0.553983	0.146118	3.79134	0.000149835	0.011223	Zeb2	protein_coding_CDS_not_defined
ENSMUSG00000026872	5030.98	0.553983	0.146118	3.79134	0.000149835	0.011223	Zeb2	protein_coding_CDS_not_defined
ENSMUSG00000026872	5030.98	0.553983	0.146118	3.79134	0.000149835	0.011223	Zeb2	protein_coding_CDS_not_defined
ENSMUSG00000026872	5030.98	0.553983	0.146118	3.79134	0.000149835	0.011223	Zeb2	protein_coding_CDS_not_defined
ENSMUSG00000026872	5030.98	0.553983	0.146118	3.79134	0.000149835	0.011223	Zeb2	protein_coding_CDS_not_defined
ENSMUSG00000026872	5030.98	0.553983	0.146118	3.79134	0.000149835	0.011223	Zeb2	retained_intron
ENSMUSG00000026872	5030.98	0.553983	0.146118	3.79134	0.000149835	0.011223	Zeb2	protein_coding_CDS_not_defined
ENSMUSG00000026872	5030.98	0.553983	0.146118	3.79134	0.000149835	0.011223	Zeb2	protein_coding_CDS_not_defined
ENSMUSG00000021327	1514.01	0.573049	0.15144	3.784	0.000154327	0.0114283	Zkscan3	protein_coding
ENSMUSG00000021327	1514.01	0.573049	0.15144	3.784	0.000154327	0.0114283	Zkscan3	protein_coding
ENSMUSG00000021327	1514.01	0.573049	0.15144	3.784	0.000154327	0.0114283	Zkscan3	protein_coding
ENSMUSG00000021327	1514.01	0.573049	0.15144	3.784	0.000154327	0.0114283	Zkscan3	protein_coding_CDS_not_defined
ENSMUSG00000021327	1514.01	0.573049	0.15144	3.784	0.000154327	0.0114283	Zkscan3	protein_coding
ENSMUSG00000021327	1514.01	0.573049	0.15144	3.784	0.000154327	0.0114283	Zkscan3	protein_coding
ENSMUSG00000021327	1514.01	0.573049	0.15144	3.784	0.000154327	0.0114283	Zkscan3	protein_coding
ENSMUSG00000021327	1514.01	0.573049	0.15144	3.784	0.000154327	0.0114283	Zkscan3	protein_coding_CDS_not_defined
ENSMUSG00000037972	6977.7	-0.440933	0.116623	-3.78085	0.000156297	0.0114283	Snn	protein_coding
ENSMUSG00000037972	6977.7	-0.440933	0.116623	-3.78085	0.000156297	0.0114283	Snn	protein_coding
ENSMUSG00000039841	206.733	0.985632	0.26067	3.78115	0.000156105	0.0114283	Zfp800	protein_coding
ENSMUSG00000039841	206.733	0.985632	0.26067	3.78115	0.000156105	0.0114283	Zfp800	protein_coding
ENSMUSG00000039841	206.733	0.985632	0.26067	3.78115	0.000156105	0.0114283	Zfp800	protein_coding
ENSMUSG00000039841	206.733	0.985632	0.26067	3.78115	0.000156105	0.0114283	Zfp800	protein_coding
ENSMUSG00000039841	206.733	0.985632	0.26067	3.78115	0.000156105	0.0114283	Zfp800	protein_coding
ENSMUSG00000041741	403.869	0.800549	0.211683	3.78183	0.000155681	0.0114283	Pde3a	protein_coding
ENSMUSG00000041741	403.869	0.800549	0.211683	3.78183	0.000155681	0.0114283	Pde3a	retained_intron
ENSMUSG00000020074	1461.68	0.594683	0.157693	3.77113	0.00016251	0.0116063	Ccar1	protein_coding
ENSMUSG00000020074	1461.68	0.594683	0.157693	3.77113	0.00016251	0.0116063	Ccar1	protein_coding
ENSMUSG00000020074	1461.68	0.594683	0.157693	3.77113	0.00016251	0.0116063	Ccar1	protein_coding_CDS_not_defined
ENSMUSG00000020074	1461.68	0.594683	0.157693	3.77113	0.00016251	0.0116063	Ccar1	retained_intron
ENSMUSG00000020074	1461.68	0.594683	0.157693	3.77113	0.00016251	0.0116063	Ccar1	retained_intron
ENSMUSG00000020074	1461.68	0.594683	0.157693	3.77113	0.00016251	0.0116063	Ccar1	retained_intron
ENSMUSG00000020074	1461.68	0.594683	0.157693	3.77113	0.00016251	0.0116063	Ccar1	retained_intron
ENSMUSG00000020074	1461.68	0.594683	0.157693	3.77113	0.00016251	0.0116063	Ccar1	retained_intron
ENSMUSG00000020074	1461.68	0.594683	0.157693	3.77113	0.00016251	0.0116063	Ccar1	retained_intron
ENSMUSG00000020074	1461.68	0.594683	0.157693	3.77113	0.00016251	0.0116063	Ccar1	nonsense_mediated_decay
ENSMUSG00000020074	1461.68	0.594683	0.157693	3.77113	0.00016251	0.0116063	Ccar1	protein_coding
ENSMUSG00000020074	1461.68	0.594683	0.157693	3.77113	0.00016251	0.0116063	Ccar1	protein_coding
ENSMUSG00000041378	621.513	-0.77642	0.205667	-3.77514	0.000159919	0.0116063	Cldn5	protein_coding
ENSMUSG00000042133	1294.23	0.600618	0.159199	3.77276	0.000161454	0.0116063	Ppig	protein_coding_CDS_not_defined
ENSMUSG00000042133	1294.23	0.600618	0.159199	3.77276	0.000161454	0.0116063	Ppig	protein_coding
ENSMUSG00000042133	1294.23	0.600618	0.159199	3.77276	0.000161454	0.0116063	Ppig	protein_coding_CDS_not_defined
ENSMUSG00000042133	1294.23	0.600618	0.159199	3.77276	0.000161454	0.0116063	Ppig	protein_coding_CDS_not_defined
ENSMUSG00000042133	1294.23	0.600618	0.159199	3.77276	0.000161454	0.0116063	Ppig	protein_coding
ENSMUSG00000042133	1294.23	0.600618	0.159199	3.77276	0.000161454	0.0116063	Ppig	protein_coding_CDS_not_defined
ENSMUSG00000042133	1294.23	0.600618	0.159199	3.77276	0.000161454	0.0116063	Ppig	protein_coding
ENSMUSG00000042133	1294.23	0.600618	0.159199	3.77276	0.000161454	0.0116063	Ppig	protein_coding_CDS_not_defined
ENSMUSG00000042133	1294.23	0.600618	0.159199	3.77276	0.000161454	0.0116063	Ppig	protein_coding_CDS_not_defined
ENSMUSG00000042133	1294.23	0.600618	0.159199	3.77276	0.000161454	0.0116063	Ppig	protein_coding_CDS_not_defined
ENSMUSG00000042133	1294.23	0.600618	0.159199	3.77276	0.000161454	0.0116063	Ppig	protein_coding_CDS_not_defined
ENSMUSG00000042133	1294.23	0.600618	0.159199	3.77276	0.000161454	0.0116063	Ppig	protein_coding_CDS_not_defined
ENSMUSG00000101609	825.435	-0.708539	0.187826	-3.77231	0.000161745	0.0116063	Kcnq1ot1	lncRNA
ENSMUSG00000101609	825.435	-0.708539	0.187826	-3.77231	0.000161745	0.0116063	Kcnq1ot1	lncRNA
ENSMUSG00000101609	825.435	-0.708539	0.187826	-3.77231	0.000161745	0.0116063	Kcnq1ot1	lncRNA
ENSMUSG00000101609	825.435	-0.708539	0.187826	-3.77231	0.000161745	0.0116063	Kcnq1ot1	lncRNA
ENSMUSG00000101609	825.435	-0.708539	0.187826	-3.77231	0.000161745	0.0116063	Kcnq1ot1	lncRNA
ENSMUSG00000101609	825.435	-0.708539	0.187826	-3.77231	0.000161745	0.0116063	Kcnq1ot1	lncRNA
ENSMUSG00000101609	825.435	-0.708539	0.187826	-3.77231	0.000161745	0.0116063	Kcnq1ot1	lncRNA
ENSMUSG00000028655	567.609	0.688514	0.182852	3.76542	0.000166268	0.011806	Mfsd2a	protein_coding_CDS_not_defined
ENSMUSG00000028655	567.609	0.688514	0.182852	3.76542	0.000166268	0.011806	Mfsd2a	protein_coding
ENSMUSG00000028655	567.609	0.688514	0.182852	3.76542	0.000166268	0.011806	Mfsd2a	protein_coding_CDS_not_defined
ENSMUSG00000028655	567.609	0.688514	0.182852	3.76542	0.000166268	0.011806	Mfsd2a	protein_coding
ENSMUSG00000024558	2082.94	0.503393	0.133745	3.76382	0.000167338	0.0118137	Mapk4	nonsense_mediated_decay
ENSMUSG00000024558	2082.94	0.503393	0.133745	3.76382	0.000167338	0.0118137	Mapk4	protein_coding
ENSMUSG00000024558	2082.94	0.503393	0.133745	3.76382	0.000167338	0.0118137	Mapk4	protein_coding
ENSMUSG00000024558	2082.94	0.503393	0.133745	3.76382	0.000167338	0.0118137	Mapk4	protein_coding_CDS_not_defined
ENSMUSG00000025658	1193.73	0.690758	0.183659	3.76108	0.000169178	0.0118754	Cnksr2	protein_coding
ENSMUSG00000025658	1193.73	0.690758	0.183659	3.76108	0.000169178	0.0118754	Cnksr2	protein_coding
ENSMUSG00000025658	1193.73	0.690758	0.183659	3.76108	0.000169178	0.0118754	Cnksr2	retained_intron
ENSMUSG00000045838	527.431	-0.689889	0.183519	-3.75921	0.00017045	0.0118966	Ccdc9b	protein_coding
ENSMUSG00000045838	527.431	-0.689889	0.183519	-3.75921	0.00017045	0.0118966	Ccdc9b	retained_intron
ENSMUSG00000024112	4835.65	-0.638131	0.169875	-3.75648	0.000172323	0.0119594	Cacna1h	protein_coding
ENSMUSG00000024112	4835.65	-0.638131	0.169875	-3.75648	0.000172323	0.0119594	Cacna1h	protein_coding
ENSMUSG00000024112	4835.65	-0.638131	0.169875	-3.75648	0.000172323	0.0119594	Cacna1h	protein_coding
ENSMUSG00000024112	4835.65	-0.638131	0.169875	-3.75648	0.000172323	0.0119594	Cacna1h	protein_coding
ENSMUSG00000024112	4835.65	-0.638131	0.169875	-3.75648	0.000172323	0.0119594	Cacna1h	nonsense_mediated_decay
ENSMUSG00000024112	4835.65	-0.638131	0.169875	-3.75648	0.000172323	0.0119594	Cacna1h	retained_intron
ENSMUSG00000024112	4835.65	-0.638131	0.169875	-3.75648	0.000172323	0.0119594	Cacna1h	retained_intron
ENSMUSG00000024112	4835.65	-0.638131	0.169875	-3.75648	0.000172323	0.0119594	Cacna1h	retained_intron
ENSMUSG00000024112	4835.65	-0.638131	0.169875	-3.75648	0.000172323	0.0119594	Cacna1h	protein_coding
ENSMUSG00000024112	4835.65	-0.638131	0.169875	-3.75648	0.000172323	0.0119594	Cacna1h	retained_intron
ENSMUSG00000079610	197.923	-1.00178	0.267446	-3.74571	0.000179883	0.0124139	Ankrd39	nonsense_mediated_decay
ENSMUSG00000079610	197.923	-1.00178	0.267446	-3.74571	0.000179883	0.0124139	Ankrd39	protein_coding
ENSMUSG00000079610	197.923	-1.00178	0.267446	-3.74571	0.000179883	0.0124139	Ankrd39	protein_coding
ENSMUSG00000079610	197.923	-1.00178	0.267446	-3.74571	0.000179883	0.0124139	Ankrd39	retained_intron
ENSMUSG00000079610	197.923	-1.00178	0.267446	-3.74571	0.000179883	0.0124139	Ankrd39	protein_coding_CDS_not_defined
ENSMUSG00000079610	197.923	-1.00178	0.267446	-3.74571	0.000179883	0.0124139	Ankrd39	retained_intron
ENSMUSG00000027206	1672.6	0.559264	0.14962	3.73788	0.000185576	0.0125946	Cops2	protein_coding
ENSMUSG00000027206	1672.6	0.559264	0.14962	3.73788	0.000185576	0.0125946	Cops2	protein_coding
ENSMUSG00000027206	1672.6	0.559264	0.14962	3.73788	0.000185576	0.0125946	Cops2	protein_coding
ENSMUSG00000027206	1672.6	0.559264	0.14962	3.73788	0.000185576	0.0125946	Cops2	protein_coding_CDS_not_defined
ENSMUSG00000027206	1672.6	0.559264	0.14962	3.73788	0.000185576	0.0125946	Cops2	protein_coding_CDS_not_defined
ENSMUSG00000032565	330.034	-0.828181	0.221421	-3.74029	0.000183807	0.0125946	Nudt16	protein_coding
ENSMUSG00000032565	330.034	-0.828181	0.221421	-3.74029	0.000183807	0.0125946	Nudt16	protein_coding
ENSMUSG00000032565	330.034	-0.828181	0.221421	-3.74029	0.000183807	0.0125946	Nudt16	retained_intron
ENSMUSG00000032565	330.034	-0.828181	0.221421	-3.74029	0.000183807	0.0125946	Nudt16	retained_intron
ENSMUSG00000032565	330.034	-0.828181	0.221421	-3.74029	0.000183807	0.0125946	Nudt16	protein_coding
ENSMUSG00000035164	559.198	0.748048	0.200068	3.73896	0.000184781	0.0125946	Zc3h12c	protein_coding
ENSMUSG00000035164	559.198	0.748048	0.200068	3.73896	0.000184781	0.0125946	Zc3h12c	protein_coding
ENSMUSG00000034724	1440.23	0.672425	0.180044	3.73477	0.000187885	0.0126812	Cnot6l	protein_coding
ENSMUSG00000034724	1440.23	0.672425	0.180044	3.73477	0.000187885	0.0126812	Cnot6l	retained_intron
ENSMUSG00000034724	1440.23	0.672425	0.180044	3.73477	0.000187885	0.0126812	Cnot6l	nonsense_mediated_decay
ENSMUSG00000034724	1440.23	0.672425	0.180044	3.73477	0.000187885	0.0126812	Cnot6l	protein_coding
ENSMUSG00000034724	1440.23	0.672425	0.180044	3.73477	0.000187885	0.0126812	Cnot6l	protein_coding
ENSMUSG00000034724	1440.23	0.672425	0.180044	3.73477	0.000187885	0.0126812	Cnot6l	retained_intron
ENSMUSG00000034724	1440.23	0.672425	0.180044	3.73477	0.000187885	0.0126812	Cnot6l	protein_coding
ENSMUSG00000034724	1440.23	0.672425	0.180044	3.73477	0.000187885	0.0126812	Cnot6l	protein_coding
ENSMUSG00000034724	1440.23	0.672425	0.180044	3.73477	0.000187885	0.0126812	Cnot6l	protein_coding
ENSMUSG00000034724	1440.23	0.672425	0.180044	3.73477	0.000187885	0.0126812	Cnot6l	protein_coding
ENSMUSG00000022995	4089.77	0.575781	0.15427	3.7323	0.000189737	0.0127103	Enah	protein_coding
ENSMUSG00000022995	4089.77	0.575781	0.15427	3.7323	0.000189737	0.0127103	Enah	protein_coding
ENSMUSG00000022995	4089.77	0.575781	0.15427	3.7323	0.000189737	0.0127103	Enah	retained_intron
ENSMUSG00000022995	4089.77	0.575781	0.15427	3.7323	0.000189737	0.0127103	Enah	retained_intron
ENSMUSG00000022995	4089.77	0.575781	0.15427	3.7323	0.000189737	0.0127103	Enah	protein_coding
ENSMUSG00000022995	4089.77	0.575781	0.15427	3.7323	0.000189737	0.0127103	Enah	protein_coding
ENSMUSG00000022995	4089.77	0.575781	0.15427	3.7323	0.000189737	0.0127103	Enah	protein_coding
ENSMUSG00000022995	4089.77	0.575781	0.15427	3.7323	0.000189737	0.0127103	Enah	protein_coding
ENSMUSG00000022995	4089.77	0.575781	0.15427	3.7323	0.000189737	0.0127103	Enah	retained_intron
ENSMUSG00000022995	4089.77	0.575781	0.15427	3.7323	0.000189737	0.0127103	Enah	retained_intron
ENSMUSG00000022995	4089.77	0.575781	0.15427	3.7323	0.000189737	0.0127103	Enah	protein_coding
ENSMUSG00000022995	4089.77	0.575781	0.15427	3.7323	0.000189737	0.0127103	Enah	retained_intron
ENSMUSG00000022995	4089.77	0.575781	0.15427	3.7323	0.000189737	0.0127103	Enah	retained_intron
ENSMUSG00000022995	4089.77	0.575781	0.15427	3.7323	0.000189737	0.0127103	Enah	retained_intron
ENSMUSG00000030091	1431.93	-0.538777	0.144441	-3.73008	0.00019142	0.0127103	Nup210	protein_coding
ENSMUSG00000030091	1431.93	-0.538777	0.144441	-3.73008	0.00019142	0.0127103	Nup210	protein_coding
ENSMUSG00000030091	1431.93	-0.538777	0.144441	-3.73008	0.00019142	0.0127103	Nup210	protein_coding
ENSMUSG00000030091	1431.93	-0.538777	0.144441	-3.73008	0.00019142	0.0127103	Nup210	protein_coding_CDS_not_defined
ENSMUSG00000030091	1431.93	-0.538777	0.144441	-3.73008	0.00019142	0.0127103	Nup210	retained_intron
ENSMUSG00000030091	1431.93	-0.538777	0.144441	-3.73008	0.00019142	0.0127103	Nup210	protein_coding_CDS_not_defined
ENSMUSG00000030091	1431.93	-0.538777	0.144441	-3.73008	0.00019142	0.0127103	Nup210	retained_intron
ENSMUSG00000030091	1431.93	-0.538777	0.144441	-3.73008	0.00019142	0.0127103	Nup210	protein_coding_CDS_not_defined
ENSMUSG00000030091	1431.93	-0.538777	0.144441	-3.73008	0.00019142	0.0127103	Nup210	protein_coding_CDS_not_defined
ENSMUSG00000030091	1431.93	-0.538777	0.144441	-3.73008	0.00019142	0.0127103	Nup210	retained_intron
ENSMUSG00000030091	1431.93	-0.538777	0.144441	-3.73008	0.00019142	0.0127103	Nup210	retained_intron
ENSMUSG00000030704	3734.04	0.493776	0.132358	3.73061	0.000191018	0.0127103	Rab6a	protein_coding
ENSMUSG00000030704	3734.04	0.493776	0.132358	3.73061	0.000191018	0.0127103	Rab6a	protein_coding
ENSMUSG00000030704	3734.04	0.493776	0.132358	3.73061	0.000191018	0.0127103	Rab6a	protein_coding
ENSMUSG00000030704	3734.04	0.493776	0.132358	3.73061	0.000191018	0.0127103	Rab6a	retained_intron
ENSMUSG00000026643	2560.52	0.483403	0.12995	3.71991	0.000199295	0.0130962	Nmt2	protein_coding
ENSMUSG00000026643	2560.52	0.483403	0.12995	3.71991	0.000199295	0.0130962	Nmt2	protein_coding
ENSMUSG00000026643	2560.52	0.483403	0.12995	3.71991	0.000199295	0.0130962	Nmt2	protein_coding
ENSMUSG00000026643	2560.52	0.483403	0.12995	3.71991	0.000199295	0.0130962	Nmt2	protein_coding_CDS_not_defined
ENSMUSG00000038733	2867.19	0.53314	0.143324	3.71982	0.000199363	0.0130962	Wdr26	protein_coding
ENSMUSG00000038733	2867.19	0.53314	0.143324	3.71982	0.000199363	0.0130962	Wdr26	protein_coding
ENSMUSG00000038733	2867.19	0.53314	0.143324	3.71982	0.000199363	0.0130962	Wdr26	protein_coding
ENSMUSG00000038733	2867.19	0.53314	0.143324	3.71982	0.000199363	0.0130962	Wdr26	nonsense_mediated_decay
ENSMUSG00000038733	2867.19	0.53314	0.143324	3.71982	0.000199363	0.0130962	Wdr26	nonsense_mediated_decay
ENSMUSG00000038733	2867.19	0.53314	0.143324	3.71982	0.000199363	0.0130962	Wdr26	protein_coding
ENSMUSG00000038733	2867.19	0.53314	0.143324	3.71982	0.000199363	0.0130962	Wdr26	protein_coding_CDS_not_defined
ENSMUSG00000038733	2867.19	0.53314	0.143324	3.71982	0.000199363	0.0130962	Wdr26	retained_intron
ENSMUSG00000038733	2867.19	0.53314	0.143324	3.71982	0.000199363	0.0130962	Wdr26	retained_intron
ENSMUSG00000031278	1092.06	0.602831	0.162355	3.71304	0.000204787	0.0133101	Acsl4	protein_coding
ENSMUSG00000031278	1092.06	0.602831	0.162355	3.71304	0.000204787	0.0133101	Acsl4	protein_coding
ENSMUSG00000031278	1092.06	0.602831	0.162355	3.71304	0.000204787	0.0133101	Acsl4	protein_coding
ENSMUSG00000031278	1092.06	0.602831	0.162355	3.71304	0.000204787	0.0133101	Acsl4	protein_coding
ENSMUSG00000031278	1092.06	0.602831	0.162355	3.71304	0.000204787	0.0133101	Acsl4	protein_coding_CDS_not_defined
ENSMUSG00000090086	1918.16	-0.504894	0.135946	-3.71393	0.000204066	0.0133101	AI480526	lncRNA
ENSMUSG00000090086	1918.16	-0.504894	0.135946	-3.71393	0.000204066	0.0133101	AI480526	lncRNA
ENSMUSG00000090086	1918.16	-0.504894	0.135946	-3.71393	0.000204066	0.0133101	AI480526	lncRNA
ENSMUSG00000090086	1918.16	-0.504894	0.135946	-3.71393	0.000204066	0.0133101	AI480526	lncRNA
ENSMUSG00000090086	1918.16	-0.504894	0.135946	-3.71393	0.000204066	0.0133101	AI480526	lncRNA
ENSMUSG00000090086	1918.16	-0.504894	0.135946	-3.71393	0.000204066	0.0133101	AI480526	lncRNA
ENSMUSG00000090086	1918.16	-0.504894	0.135946	-3.71393	0.000204066	0.0133101	AI480526	lncRNA
ENSMUSG00000090086	1918.16	-0.504894	0.135946	-3.71393	0.000204066	0.0133101	AI480526	lncRNA
ENSMUSG00000090086	1918.16	-0.504894	0.135946	-3.71393	0.000204066	0.0133101	AI480526	lncRNA
ENSMUSG00000090086	1918.16	-0.504894	0.135946	-3.71393	0.000204066	0.0133101	AI480526	lncRNA
ENSMUSG00000090086	1918.16	-0.504894	0.135946	-3.71393	0.000204066	0.0133101	AI480526	lncRNA
ENSMUSG00000090086	1918.16	-0.504894	0.135946	-3.71393	0.000204066	0.0133101	AI480526	lncRNA
ENSMUSG00000090086	1918.16	-0.504894	0.135946	-3.71393	0.000204066	0.0133101	AI480526	lncRNA
ENSMUSG00000090086	1918.16	-0.504894	0.135946	-3.71393	0.000204066	0.0133101	AI480526	lncRNA
ENSMUSG00000090086	1918.16	-0.504894	0.135946	-3.71393	0.000204066	0.0133101	AI480526	lncRNA
ENSMUSG00000090086	1918.16	-0.504894	0.135946	-3.71393	0.000204066	0.0133101	AI480526	lncRNA
ENSMUSG00000090086	1918.16	-0.504894	0.135946	-3.71393	0.000204066	0.0133101	AI480526	lncRNA
ENSMUSG00000090086	1918.16	-0.504894	0.135946	-3.71393	0.000204066	0.0133101	AI480526	lncRNA
ENSMUSG00000090086	1918.16	-0.504894	0.135946	-3.71393	0.000204066	0.0133101	AI480526	lncRNA
ENSMUSG00000090086	1918.16	-0.504894	0.135946	-3.71393	0.000204066	0.0133101	AI480526	lncRNA
ENSMUSG00000090086	1918.16	-0.504894	0.135946	-3.71393	0.000204066	0.0133101	AI480526	lncRNA
ENSMUSG00000090086	1918.16	-0.504894	0.135946	-3.71393	0.000204066	0.0133101	AI480526	lncRNA
ENSMUSG00000090086	1918.16	-0.504894	0.135946	-3.71393	0.000204066	0.0133101	AI480526	lncRNA
ENSMUSG00000090086	1918.16	-0.504894	0.135946	-3.71393	0.000204066	0.0133101	AI480526	lncRNA
ENSMUSG00000090086	1918.16	-0.504894	0.135946	-3.71393	0.000204066	0.0133101	AI480526	lncRNA
ENSMUSG00000090086	1918.16	-0.504894	0.135946	-3.71393	0.000204066	0.0133101	AI480526	lncRNA
ENSMUSG00000090086	1918.16	-0.504894	0.135946	-3.71393	0.000204066	0.0133101	AI480526	lncRNA
ENSMUSG00000090086	1918.16	-0.504894	0.135946	-3.71393	0.000204066	0.0133101	AI480526	lncRNA
ENSMUSG00000090086	1918.16	-0.504894	0.135946	-3.71393	0.000204066	0.0133101	AI480526	lncRNA
ENSMUSG00000024427	400.105	0.75486	0.203671	3.70626	0.000210339	0.0134142	Spry4	protein_coding
ENSMUSG00000028991	4311.49	0.46318	0.124989	3.70576	0.000210758	0.0134142	Mtor	retained_intron
ENSMUSG00000028991	4311.49	0.46318	0.124989	3.70576	0.000210758	0.0134142	Mtor	protein_coding
ENSMUSG00000028991	4311.49	0.46318	0.124989	3.70576	0.000210758	0.0134142	Mtor	protein_coding
ENSMUSG00000028991	4311.49	0.46318	0.124989	3.70576	0.000210758	0.0134142	Mtor	retained_intron
ENSMUSG00000043773	190.978	-1.01431	0.273439	-3.70944	0.000207719	0.0134142	1700048O20Rik	lncRNA
ENSMUSG00000043773	190.978	-1.01431	0.273439	-3.70944	0.000207719	0.0134142	1700048O20Rik	lncRNA
ENSMUSG00000043773	190.978	-1.01431	0.273439	-3.70944	0.000207719	0.0134142	1700048O20Rik	lncRNA
ENSMUSG00000064337	22512.5	0.460944	0.124358	3.70658	0.000210073	0.0134142	mt-Rnr1	Mt_rRNA
ENSMUSG00000021938	784.364	0.75707	0.204459	3.7028	0.000213229	0.0135016	Pspc1	protein_coding
ENSMUSG00000021938	784.364	0.75707	0.204459	3.7028	0.000213229	0.0135016	Pspc1	protein_coding
ENSMUSG00000021938	784.364	0.75707	0.204459	3.7028	0.000213229	0.0135016	Pspc1	retained_intron
ENSMUSG00000021938	784.364	0.75707	0.204459	3.7028	0.000213229	0.0135016	Pspc1	nonsense_mediated_decay
ENSMUSG00000027177	1705.64	0.558543	0.151018	3.69853	0.000216853	0.0136606	Hipk3	protein_coding
ENSMUSG00000027177	1705.64	0.558543	0.151018	3.69853	0.000216853	0.0136606	Hipk3	protein_coding
ENSMUSG00000027177	1705.64	0.558543	0.151018	3.69853	0.000216853	0.0136606	Hipk3	protein_coding
ENSMUSG00000027177	1705.64	0.558543	0.151018	3.69853	0.000216853	0.0136606	Hipk3	protein_coding_CDS_not_defined
ENSMUSG00000002059	828.356	-0.630143	0.170733	-3.69081	0.00022354	0.0139167	Rab34	protein_coding
ENSMUSG00000002059	828.356	-0.630143	0.170733	-3.69081	0.00022354	0.0139167	Rab34	protein_coding
ENSMUSG00000002059	828.356	-0.630143	0.170733	-3.69081	0.00022354	0.0139167	Rab34	protein_coding
ENSMUSG00000002059	828.356	-0.630143	0.170733	-3.69081	0.00022354	0.0139167	Rab34	protein_coding
ENSMUSG00000002059	828.356	-0.630143	0.170733	-3.69081	0.00022354	0.0139167	Rab34	protein_coding
ENSMUSG00000002059	828.356	-0.630143	0.170733	-3.69081	0.00022354	0.0139167	Rab34	retained_intron
ENSMUSG00000002059	828.356	-0.630143	0.170733	-3.69081	0.00022354	0.0139167	Rab34	retained_intron
ENSMUSG00000002059	828.356	-0.630143	0.170733	-3.69081	0.00022354	0.0139167	Rab34	protein_coding
ENSMUSG00000002059	828.356	-0.630143	0.170733	-3.69081	0.00022354	0.0139167	Rab34	retained_intron
ENSMUSG00000002413	2999.96	0.50655	0.137314	3.68898	0.000225153	0.0139167	Braf	protein_coding
ENSMUSG00000002413	2999.96	0.50655	0.137314	3.68898	0.000225153	0.0139167	Braf	protein_coding
ENSMUSG00000002413	2999.96	0.50655	0.137314	3.68898	0.000225153	0.0139167	Braf	retained_intron
ENSMUSG00000002413	2999.96	0.50655	0.137314	3.68898	0.000225153	0.0139167	Braf	retained_intron
ENSMUSG00000002413	2999.96	0.50655	0.137314	3.68898	0.000225153	0.0139167	Braf	retained_intron
ENSMUSG00000040782	925.34	0.575498	0.156019	3.68865	0.00022545	0.0139167	Cop1	nonsense_mediated_decay
ENSMUSG00000040782	925.34	0.575498	0.156019	3.68865	0.00022545	0.0139167	Cop1	protein_coding
ENSMUSG00000040782	925.34	0.575498	0.156019	3.68865	0.00022545	0.0139167	Cop1	protein_coding
ENSMUSG00000040782	925.34	0.575498	0.156019	3.68865	0.00022545	0.0139167	Cop1	nonsense_mediated_decay
ENSMUSG00000040782	925.34	0.575498	0.156019	3.68865	0.00022545	0.0139167	Cop1	retained_intron
ENSMUSG00000040782	925.34	0.575498	0.156019	3.68865	0.00022545	0.0139167	Cop1	protein_coding
ENSMUSG00000040782	925.34	0.575498	0.156019	3.68865	0.00022545	0.0139167	Cop1	protein_coding
ENSMUSG00000040782	925.34	0.575498	0.156019	3.68865	0.00022545	0.0139167	Cop1	retained_intron
ENSMUSG00000040782	925.34	0.575498	0.156019	3.68865	0.00022545	0.0139167	Cop1	retained_intron
ENSMUSG00000040782	925.34	0.575498	0.156019	3.68865	0.00022545	0.0139167	Cop1	protein_coding
ENSMUSG00000040782	925.34	0.575498	0.156019	3.68865	0.00022545	0.0139167	Cop1	retained_intron
ENSMUSG00000040782	925.34	0.575498	0.156019	3.68865	0.00022545	0.0139167	Cop1	retained_intron
ENSMUSG00000040782	925.34	0.575498	0.156019	3.68865	0.00022545	0.0139167	Cop1	retained_intron
ENSMUSG00000047193	782.111	0.724799	0.196446	3.68956	0.000224644	0.0139167	Dync2h1	protein_coding
ENSMUSG00000047193	782.111	0.724799	0.196446	3.68956	0.000224644	0.0139167	Dync2h1	protein_coding
ENSMUSG00000047193	782.111	0.724799	0.196446	3.68956	0.000224644	0.0139167	Dync2h1	protein_coding
ENSMUSG00000047193	782.111	0.724799	0.196446	3.68956	0.000224644	0.0139167	Dync2h1	retained_intron
ENSMUSG00000047193	782.111	0.724799	0.196446	3.68956	0.000224644	0.0139167	Dync2h1	nonsense_mediated_decay
ENSMUSG00000047193	782.111	0.724799	0.196446	3.68956	0.000224644	0.0139167	Dync2h1	nonsense_mediated_decay
ENSMUSG00000047193	782.111	0.724799	0.196446	3.68956	0.000224644	0.0139167	Dync2h1	protein_coding
ENSMUSG00000047193	782.111	0.724799	0.196446	3.68956	0.000224644	0.0139167	Dync2h1	retained_intron
ENSMUSG00000047193	782.111	0.724799	0.196446	3.68956	0.000224644	0.0139167	Dync2h1	protein_coding
ENSMUSG00000021179	444.708	-0.727819	0.197965	-3.6765	0.000236459	0.0144511	Nrde2	protein_coding
ENSMUSG00000021179	444.708	-0.727819	0.197965	-3.6765	0.000236459	0.0144511	Nrde2	retained_intron
ENSMUSG00000021179	444.708	-0.727819	0.197965	-3.6765	0.000236459	0.0144511	Nrde2	protein_coding
ENSMUSG00000028527	465.449	0.805697	0.219147	3.67652	0.000236435	0.0144511	Ak4	protein_coding
ENSMUSG00000028527	465.449	0.805697	0.219147	3.67652	0.000236435	0.0144511	Ak4	protein_coding
ENSMUSG00000028527	465.449	0.805697	0.219147	3.67652	0.000236435	0.0144511	Ak4	protein_coding
ENSMUSG00000028527	465.449	0.805697	0.219147	3.67652	0.000236435	0.0144511	Ak4	protein_coding
ENSMUSG00000028527	465.449	0.805697	0.219147	3.67652	0.000236435	0.0144511	Ak4	protein_coding
ENSMUSG00000028527	465.449	0.805697	0.219147	3.67652	0.000236435	0.0144511	Ak4	protein_coding_CDS_not_defined
ENSMUSG00000028527	465.449	0.805697	0.219147	3.67652	0.000236435	0.0144511	Ak4	protein_coding
ENSMUSG00000060988	414.699	0.826525	0.225059	3.67249	0.000240202	0.0146072	Galnt13	protein_coding
ENSMUSG00000060988	414.699	0.826525	0.225059	3.67249	0.000240202	0.0146072	Galnt13	protein_coding
ENSMUSG00000060988	414.699	0.826525	0.225059	3.67249	0.000240202	0.0146072	Galnt13	protein_coding
ENSMUSG00000060988	414.699	0.826525	0.225059	3.67249	0.000240202	0.0146072	Galnt13	protein_coding
ENSMUSG00000060988	414.699	0.826525	0.225059	3.67249	0.000240202	0.0146072	Galnt13	protein_coding
ENSMUSG00000031176	1402.9	0.538255	0.146759	3.6676	0.000244838	0.0148157	Dynlt3	protein_coding
ENSMUSG00000031176	1402.9	0.538255	0.146759	3.6676	0.000244838	0.0148157	Dynlt3	protein_coding_CDS_not_defined
ENSMUSG00000031176	1402.9	0.538255	0.146759	3.6676	0.000244838	0.0148157	Dynlt3	protein_coding_CDS_not_defined
ENSMUSG00000031176	1402.9	0.538255	0.146759	3.6676	0.000244838	0.0148157	Dynlt3	protein_coding_CDS_not_defined
ENSMUSG00000058006	1915.37	0.52203	0.142407	3.66576	0.000246601	0.0148492	Mdn1	protein_coding
ENSMUSG00000058006	1915.37	0.52203	0.142407	3.66576	0.000246601	0.0148492	Mdn1	protein_coding
ENSMUSG00000058006	1915.37	0.52203	0.142407	3.66576	0.000246601	0.0148492	Mdn1	protein_coding_CDS_not_defined
ENSMUSG00000058006	1915.37	0.52203	0.142407	3.66576	0.000246601	0.0148492	Mdn1	protein_coding_CDS_not_defined
ENSMUSG00000058006	1915.37	0.52203	0.142407	3.66576	0.000246601	0.0148492	Mdn1	protein_coding_CDS_not_defined
ENSMUSG00000058006	1915.37	0.52203	0.142407	3.66576	0.000246601	0.0148492	Mdn1	protein_coding_CDS_not_defined
ENSMUSG00000058006	1915.37	0.52203	0.142407	3.66576	0.000246601	0.0148492	Mdn1	protein_coding_CDS_not_defined
ENSMUSG00000058006	1915.37	0.52203	0.142407	3.66576	0.000246601	0.0148492	Mdn1	protein_coding_CDS_not_defined
ENSMUSG00000058006	1915.37	0.52203	0.142407	3.66576	0.000246601	0.0148492	Mdn1	protein_coding_CDS_not_defined
ENSMUSG00000058006	1915.37	0.52203	0.142407	3.66576	0.000246601	0.0148492	Mdn1	protein_coding_CDS_not_defined
ENSMUSG00000058006	1915.37	0.52203	0.142407	3.66576	0.000246601	0.0148492	Mdn1	protein_coding_CDS_not_defined
ENSMUSG00000008489	697.47	0.820266	0.223888	3.66374	0.000248557	0.014894	Elavl2	protein_coding
ENSMUSG00000008489	697.47	0.820266	0.223888	3.66374	0.000248557	0.014894	Elavl2	protein_coding
ENSMUSG00000008489	697.47	0.820266	0.223888	3.66374	0.000248557	0.014894	Elavl2	protein_coding
ENSMUSG00000008489	697.47	0.820266	0.223888	3.66374	0.000248557	0.014894	Elavl2	protein_coding
ENSMUSG00000008489	697.47	0.820266	0.223888	3.66374	0.000248557	0.014894	Elavl2	protein_coding
ENSMUSG00000008489	697.47	0.820266	0.223888	3.66374	0.000248557	0.014894	Elavl2	protein_coding
ENSMUSG00000008489	697.47	0.820266	0.223888	3.66374	0.000248557	0.014894	Elavl2	retained_intron
ENSMUSG00000008489	697.47	0.820266	0.223888	3.66374	0.000248557	0.014894	Elavl2	protein_coding
ENSMUSG00000008489	697.47	0.820266	0.223888	3.66374	0.000248557	0.014894	Elavl2	protein_coding
ENSMUSG00000008489	697.47	0.820266	0.223888	3.66374	0.000248557	0.014894	Elavl2	protein_coding
ENSMUSG00000008489	697.47	0.820266	0.223888	3.66374	0.000248557	0.014894	Elavl2	retained_intron
ENSMUSG00000008489	697.47	0.820266	0.223888	3.66374	0.000248557	0.014894	Elavl2	protein_coding
ENSMUSG00000008489	697.47	0.820266	0.223888	3.66374	0.000248557	0.014894	Elavl2	protein_coding
ENSMUSG00000008489	697.47	0.820266	0.223888	3.66374	0.000248557	0.014894	Elavl2	protein_coding
ENSMUSG00000008489	697.47	0.820266	0.223888	3.66374	0.000248557	0.014894	Elavl2	protein_coding_CDS_not_defined
ENSMUSG00000008489	697.47	0.820266	0.223888	3.66374	0.000248557	0.014894	Elavl2	protein_coding_CDS_not_defined
ENSMUSG00000098950	360.442	1.0978	0.29983	3.6614	0.000250839	0.0149578	Gm28036	nonsense_mediated_decay
ENSMUSG00000098950	360.442	1.0978	0.29983	3.6614	0.000250839	0.0149578	Gm28036	nonsense_mediated_decay
ENSMUSG00000098950	360.442	1.0978	0.29983	3.6614	0.000250839	0.0149578	Gm28036	nonsense_mediated_decay
ENSMUSG00000098950	360.442	1.0978	0.29983	3.6614	0.000250839	0.0149578	Gm28036	nonsense_mediated_decay
ENSMUSG00000098950	360.442	1.0978	0.29983	3.6614	0.000250839	0.0149578	Gm28036	nonsense_mediated_decay
ENSMUSG00000098950	360.442	1.0978	0.29983	3.6614	0.000250839	0.0149578	Gm28036	nonsense_mediated_decay
ENSMUSG00000098950	360.442	1.0978	0.29983	3.6614	0.000250839	0.0149578	Gm28036	nonsense_mediated_decay
ENSMUSG00000098950	360.442	1.0978	0.29983	3.6614	0.000250839	0.0149578	Gm28036	protein_coding
ENSMUSG00000023994	549.426	0.664263	0.181905	3.6517	0.000260513	0.0154596	Nfya	protein_coding
ENSMUSG00000023994	549.426	0.664263	0.181905	3.6517	0.000260513	0.0154596	Nfya	protein_coding
ENSMUSG00000023994	549.426	0.664263	0.181905	3.6517	0.000260513	0.0154596	Nfya	protein_coding
ENSMUSG00000023994	549.426	0.664263	0.181905	3.6517	0.000260513	0.0154596	Nfya	protein_coding
ENSMUSG00000023994	549.426	0.664263	0.181905	3.6517	0.000260513	0.0154596	Nfya	protein_coding
ENSMUSG00000023994	549.426	0.664263	0.181905	3.6517	0.000260513	0.0154596	Nfya	protein_coding
ENSMUSG00000023994	549.426	0.664263	0.181905	3.6517	0.000260513	0.0154596	Nfya	protein_coding
ENSMUSG00000023994	549.426	0.664263	0.181905	3.6517	0.000260513	0.0154596	Nfya	retained_intron
ENSMUSG00000023994	549.426	0.664263	0.181905	3.6517	0.000260513	0.0154596	Nfya	protein_coding
ENSMUSG00000023994	549.426	0.664263	0.181905	3.6517	0.000260513	0.0154596	Nfya	protein_coding
ENSMUSG00000023994	549.426	0.664263	0.181905	3.6517	0.000260513	0.0154596	Nfya	retained_intron
ENSMUSG00000023994	549.426	0.664263	0.181905	3.6517	0.000260513	0.0154596	Nfya	retained_intron
ENSMUSG00000023994	549.426	0.664263	0.181905	3.6517	0.000260513	0.0154596	Nfya	retained_intron
ENSMUSG00000025757	2845.02	0.588676	0.16167	3.64121	0.000271362	0.0158827	Hspa4l	protein_coding
ENSMUSG00000025757	2845.02	0.588676	0.16167	3.64121	0.000271362	0.0158827	Hspa4l	protein_coding
ENSMUSG00000025757	2845.02	0.588676	0.16167	3.64121	0.000271362	0.0158827	Hspa4l	protein_coding
ENSMUSG00000025757	2845.02	0.588676	0.16167	3.64121	0.000271362	0.0158827	Hspa4l	retained_intron
ENSMUSG00000025757	2845.02	0.588676	0.16167	3.64121	0.000271362	0.0158827	Hspa4l	protein_coding
ENSMUSG00000025757	2845.02	0.588676	0.16167	3.64121	0.000271362	0.0158827	Hspa4l	retained_intron
ENSMUSG00000025757	2845.02	0.588676	0.16167	3.64121	0.000271362	0.0158827	Hspa4l	retained_intron
ENSMUSG00000025958	1292.34	0.572824	0.157324	3.64106	0.000271521	0.0158827	Creb1	protein_coding
ENSMUSG00000025958	1292.34	0.572824	0.157324	3.64106	0.000271521	0.0158827	Creb1	protein_coding
ENSMUSG00000025958	1292.34	0.572824	0.157324	3.64106	0.000271521	0.0158827	Creb1	retained_intron
ENSMUSG00000025958	1292.34	0.572824	0.157324	3.64106	0.000271521	0.0158827	Creb1	protein_coding
ENSMUSG00000025958	1292.34	0.572824	0.157324	3.64106	0.000271521	0.0158827	Creb1	protein_coding
ENSMUSG00000025958	1292.34	0.572824	0.157324	3.64106	0.000271521	0.0158827	Creb1	protein_coding
ENSMUSG00000025958	1292.34	0.572824	0.157324	3.64106	0.000271521	0.0158827	Creb1	protein_coding_CDS_not_defined
ENSMUSG00000025958	1292.34	0.572824	0.157324	3.64106	0.000271521	0.0158827	Creb1	nonsense_mediated_decay
ENSMUSG00000025958	1292.34	0.572824	0.157324	3.64106	0.000271521	0.0158827	Creb1	protein_coding
ENSMUSG00000025958	1292.34	0.572824	0.157324	3.64106	0.000271521	0.0158827	Creb1	retained_intron
ENSMUSG00000025958	1292.34	0.572824	0.157324	3.64106	0.000271521	0.0158827	Creb1	retained_intron
ENSMUSG00000038916	667.465	0.847086	0.232533	3.64286	0.000269622	0.0158827	Soga3	protein_coding
ENSMUSG00000038916	667.465	0.847086	0.232533	3.64286	0.000269622	0.0158827	Soga3	protein_coding
ENSMUSG00000038916	667.465	0.847086	0.232533	3.64286	0.000269622	0.0158827	Soga3	protein_coding
ENSMUSG00000038916	667.465	0.847086	0.232533	3.64286	0.000269622	0.0158827	Soga3	protein_coding_CDS_not_defined
ENSMUSG00000038916	667.465	0.847086	0.232533	3.64286	0.000269622	0.0158827	Soga3	protein_coding_CDS_not_defined
ENSMUSG00000033594	604.066	0.658867	0.181032	3.6395	0.000273172	0.0159035	Spata2l	protein_coding_CDS_not_defined
ENSMUSG00000033594	604.066	0.658867	0.181032	3.6395	0.000273172	0.0159035	Spata2l	protein_coding
ENSMUSG00000033594	604.066	0.658867	0.181032	3.6395	0.000273172	0.0159035	Spata2l	protein_coding
ENSMUSG00000033594	604.066	0.658867	0.181032	3.6395	0.000273172	0.0159035	Spata2l	protein_coding
ENSMUSG00000023391	1332.4	-0.544861	0.149883	-3.63523	0.000277733	0.0160928	Dlx2	protein_coding
ENSMUSG00000023391	1332.4	-0.544861	0.149883	-3.63523	0.000277733	0.0160928	Dlx2	retained_intron
ENSMUSG00000097156	3659.6	-0.476246	0.131231	-3.62906	0.00028445	0.0164046	Gm3764	lncRNA
ENSMUSG00000097156	3659.6	-0.476246	0.131231	-3.62906	0.00028445	0.0164046	Gm3764	lncRNA
ENSMUSG00000097156	3659.6	-0.476246	0.131231	-3.62906	0.00028445	0.0164046	Gm3764	lncRNA
ENSMUSG00000097156	3659.6	-0.476246	0.131231	-3.62906	0.00028445	0.0164046	Gm3764	lncRNA
ENSMUSG00000097156	3659.6	-0.476246	0.131231	-3.62906	0.00028445	0.0164046	Gm3764	lncRNA
ENSMUSG00000097156	3659.6	-0.476246	0.131231	-3.62906	0.00028445	0.0164046	Gm3764	lncRNA
ENSMUSG00000097156	3659.6	-0.476246	0.131231	-3.62906	0.00028445	0.0164046	Gm3764	lncRNA
ENSMUSG00000097156	3659.6	-0.476246	0.131231	-3.62906	0.00028445	0.0164046	Gm3764	lncRNA
ENSMUSG00000097156	3659.6	-0.476246	0.131231	-3.62906	0.00028445	0.0164046	Gm3764	lncRNA
ENSMUSG00000097156	3659.6	-0.476246	0.131231	-3.62906	0.00028445	0.0164046	Gm3764	lncRNA
ENSMUSG00000097156	3659.6	-0.476246	0.131231	-3.62906	0.00028445	0.0164046	Gm3764	lncRNA
ENSMUSG00000097156	3659.6	-0.476246	0.131231	-3.62906	0.00028445	0.0164046	Gm3764	lncRNA
ENSMUSG00000097156	3659.6	-0.476246	0.131231	-3.62906	0.00028445	0.0164046	Gm3764	lncRNA
ENSMUSG00000097156	3659.6	-0.476246	0.131231	-3.62906	0.00028445	0.0164046	Gm3764	lncRNA
ENSMUSG00000097156	3659.6	-0.476246	0.131231	-3.62906	0.00028445	0.0164046	Gm3764	lncRNA
ENSMUSG00000097156	3659.6	-0.476246	0.131231	-3.62906	0.00028445	0.0164046	Gm3764	lncRNA
ENSMUSG00000097156	3659.6	-0.476246	0.131231	-3.62906	0.00028445	0.0164046	Gm3764	lncRNA
ENSMUSG00000097156	3659.6	-0.476246	0.131231	-3.62906	0.00028445	0.0164046	Gm3764	lncRNA
ENSMUSG00000097156	3659.6	-0.476246	0.131231	-3.62906	0.00028445	0.0164046	Gm3764	lncRNA
ENSMUSG00000097156	3659.6	-0.476246	0.131231	-3.62906	0.00028445	0.0164046	Gm3764	lncRNA
ENSMUSG00000097156	3659.6	-0.476246	0.131231	-3.62906	0.00028445	0.0164046	Gm3764	lncRNA
ENSMUSG00000097156	3659.6	-0.476246	0.131231	-3.62906	0.00028445	0.0164046	Gm3764	lncRNA
ENSMUSG00000097156	3659.6	-0.476246	0.131231	-3.62906	0.00028445	0.0164046	Gm3764	lncRNA
ENSMUSG00000097156	3659.6	-0.476246	0.131231	-3.62906	0.00028445	0.0164046	Gm3764	lncRNA
ENSMUSG00000097156	3659.6	-0.476246	0.131231	-3.62906	0.00028445	0.0164046	Gm3764	lncRNA
ENSMUSG00000097156	3659.6	-0.476246	0.131231	-3.62906	0.00028445	0.0164046	Gm3764	lncRNA
ENSMUSG00000097156	3659.6	-0.476246	0.131231	-3.62906	0.00028445	0.0164046	Gm3764	lncRNA
ENSMUSG00000097156	3659.6	-0.476246	0.131231	-3.62906	0.00028445	0.0164046	Gm3764	lncRNA
ENSMUSG00000097156	3659.6	-0.476246	0.131231	-3.62906	0.00028445	0.0164046	Gm3764	lncRNA
ENSMUSG00000035898	379.124	0.775538	0.213908	3.62557	0.000288328	0.0165506	Uba6	protein_coding
ENSMUSG00000035898	379.124	0.775538	0.213908	3.62557	0.000288328	0.0165506	Uba6	protein_coding
ENSMUSG00000035898	379.124	0.775538	0.213908	3.62557	0.000288328	0.0165506	Uba6	retained_intron
ENSMUSG00000055148	177.967	1.04704	0.28957	3.61584	0.000299378	0.0170257	Klf2	protein_coding
ENSMUSG00000078185	382.822	0.837932	0.231708	3.61633	0.00029881	0.0170257	Chml	protein_coding
ENSMUSG00000078185	382.822	0.837932	0.231708	3.61633	0.00029881	0.0170257	Chml	protein_coding
ENSMUSG00000078185	382.822	0.837932	0.231708	3.61633	0.00029881	0.0170257	Chml	protein_coding
ENSMUSG00000078185	382.822	0.837932	0.231708	3.61633	0.00029881	0.0170257	Chml	protein_coding
ENSMUSG00000078185	382.822	0.837932	0.231708	3.61633	0.00029881	0.0170257	Chml	protein_coding
ENSMUSG00000034640	644.975	0.768827	0.213505	3.60098	0.000317021	0.0178347	Tiparp	protein_coding
ENSMUSG00000034640	644.975	0.768827	0.213505	3.60098	0.000317021	0.0178347	Tiparp	protein_coding
ENSMUSG00000034640	644.975	0.768827	0.213505	3.60098	0.000317021	0.0178347	Tiparp	protein_coding_CDS_not_defined
ENSMUSG00000035401	1801.05	0.499525	0.138709	3.60123	0.000316712	0.0178347	Emsy	protein_coding
ENSMUSG00000035401	1801.05	0.499525	0.138709	3.60123	0.000316712	0.0178347	Emsy	protein_coding
ENSMUSG00000035401	1801.05	0.499525	0.138709	3.60123	0.000316712	0.0178347	Emsy	protein_coding
ENSMUSG00000035401	1801.05	0.499525	0.138709	3.60123	0.000316712	0.0178347	Emsy	retained_intron
ENSMUSG00000035401	1801.05	0.499525	0.138709	3.60123	0.000316712	0.0178347	Emsy	protein_coding_CDS_not_defined
ENSMUSG00000035401	1801.05	0.499525	0.138709	3.60123	0.000316712	0.0178347	Emsy	protein_coding
ENSMUSG00000035401	1801.05	0.499525	0.138709	3.60123	0.000316712	0.0178347	Emsy	retained_intron
ENSMUSG00000035401	1801.05	0.499525	0.138709	3.60123	0.000316712	0.0178347	Emsy	protein_coding
ENSMUSG00000035401	1801.05	0.499525	0.138709	3.60123	0.000316712	0.0178347	Emsy	retained_intron
ENSMUSG00000035401	1801.05	0.499525	0.138709	3.60123	0.000316712	0.0178347	Emsy	protein_coding
ENSMUSG00000035401	1801.05	0.499525	0.138709	3.60123	0.000316712	0.0178347	Emsy	protein_coding
ENSMUSG00000035401	1801.05	0.499525	0.138709	3.60123	0.000316712	0.0178347	Emsy	protein_coding
ENSMUSG00000035401	1801.05	0.499525	0.138709	3.60123	0.000316712	0.0178347	Emsy	retained_intron
ENSMUSG00000090053	249.275	1.01511	0.281959	3.60021	0.000317958	0.0178347	Pakap	protein_coding
ENSMUSG00000090053	249.275	1.01511	0.281959	3.60021	0.000317958	0.0178347	Pakap	protein_coding
ENSMUSG00000090053	249.275	1.01511	0.281959	3.60021	0.000317958	0.0178347	Pakap	nonsense_mediated_decay
ENSMUSG00000090053	249.275	1.01511	0.281959	3.60021	0.000317958	0.0178347	Pakap	retained_intron
ENSMUSG00000025142	676.502	-0.653506	0.181737	-3.59588	0.000323299	0.0179702	Aspscr1	retained_intron
ENSMUSG00000025142	676.502	-0.653506	0.181737	-3.59588	0.000323299	0.0179702	Aspscr1	protein_coding
ENSMUSG00000025142	676.502	-0.653506	0.181737	-3.59588	0.000323299	0.0179702	Aspscr1	retained_intron
ENSMUSG00000025142	676.502	-0.653506	0.181737	-3.59588	0.000323299	0.0179702	Aspscr1	protein_coding
ENSMUSG00000025142	676.502	-0.653506	0.181737	-3.59588	0.000323299	0.0179702	Aspscr1	nonsense_mediated_decay
ENSMUSG00000025142	676.502	-0.653506	0.181737	-3.59588	0.000323299	0.0179702	Aspscr1	protein_coding
ENSMUSG00000025142	676.502	-0.653506	0.181737	-3.59588	0.000323299	0.0179702	Aspscr1	protein_coding
ENSMUSG00000025142	676.502	-0.653506	0.181737	-3.59588	0.000323299	0.0179702	Aspscr1	nonsense_mediated_decay
ENSMUSG00000025142	676.502	-0.653506	0.181737	-3.59588	0.000323299	0.0179702	Aspscr1	protein_coding
ENSMUSG00000025142	676.502	-0.653506	0.181737	-3.59588	0.000323299	0.0179702	Aspscr1	protein_coding
ENSMUSG00000025142	676.502	-0.653506	0.181737	-3.59588	0.000323299	0.0179702	Aspscr1	protein_coding
ENSMUSG00000025142	676.502	-0.653506	0.181737	-3.59588	0.000323299	0.0179702	Aspscr1	protein_coding
ENSMUSG00000025142	676.502	-0.653506	0.181737	-3.59588	0.000323299	0.0179702	Aspscr1	protein_coding
ENSMUSG00000025142	676.502	-0.653506	0.181737	-3.59588	0.000323299	0.0179702	Aspscr1	protein_coding
ENSMUSG00000025142	676.502	-0.653506	0.181737	-3.59588	0.000323299	0.0179702	Aspscr1	protein_coding
ENSMUSG00000025142	676.502	-0.653506	0.181737	-3.59588	0.000323299	0.0179702	Aspscr1	protein_coding
ENSMUSG00000025142	676.502	-0.653506	0.181737	-3.59588	0.000323299	0.0179702	Aspscr1	protein_coding
ENSMUSG00000025142	676.502	-0.653506	0.181737	-3.59588	0.000323299	0.0179702	Aspscr1	protein_coding
ENSMUSG00000025142	676.502	-0.653506	0.181737	-3.59588	0.000323299	0.0179702	Aspscr1	nonsense_mediated_decay
ENSMUSG00000025142	676.502	-0.653506	0.181737	-3.59588	0.000323299	0.0179702	Aspscr1	protein_coding
ENSMUSG00000025142	676.502	-0.653506	0.181737	-3.59588	0.000323299	0.0179702	Aspscr1	nonsense_mediated_decay
ENSMUSG00000025142	676.502	-0.653506	0.181737	-3.59588	0.000323299	0.0179702	Aspscr1	retained_intron
ENSMUSG00000025142	676.502	-0.653506	0.181737	-3.59588	0.000323299	0.0179702	Aspscr1	retained_intron
ENSMUSG00000025142	676.502	-0.653506	0.181737	-3.59588	0.000323299	0.0179702	Aspscr1	retained_intron
ENSMUSG00000034327	254.966	0.870503	0.242047	3.59643	0.000322618	0.0179702	Kctd9	protein_coding
ENSMUSG00000034327	254.966	0.870503	0.242047	3.59643	0.000322618	0.0179702	Kctd9	protein_coding
ENSMUSG00000034327	254.966	0.870503	0.242047	3.59643	0.000322618	0.0179702	Kctd9	protein_coding
ENSMUSG00000034327	254.966	0.870503	0.242047	3.59643	0.000322618	0.0179702	Kctd9	protein_coding
ENSMUSG00000034327	254.966	0.870503	0.242047	3.59643	0.000322618	0.0179702	Kctd9	protein_coding
ENSMUSG00000034327	254.966	0.870503	0.242047	3.59643	0.000322618	0.0179702	Kctd9	protein_coding
ENSMUSG00000034327	254.966	0.870503	0.242047	3.59643	0.000322618	0.0179702	Kctd9	nonsense_mediated_decay
ENSMUSG00000024384	1107.7	0.595506	0.166632	3.57379	0.000351857	0.0192956	Iws1	protein_coding
ENSMUSG00000024384	1107.7	0.595506	0.166632	3.57379	0.000351857	0.0192956	Iws1	protein_coding
ENSMUSG00000024384	1107.7	0.595506	0.166632	3.57379	0.000351857	0.0192956	Iws1	retained_intron
ENSMUSG00000024384	1107.7	0.595506	0.166632	3.57379	0.000351857	0.0192956	Iws1	retained_intron
ENSMUSG00000024384	1107.7	0.595506	0.166632	3.57379	0.000351857	0.0192956	Iws1	nonsense_mediated_decay
ENSMUSG00000024384	1107.7	0.595506	0.166632	3.57379	0.000351857	0.0192956	Iws1	nonsense_mediated_decay
ENSMUSG00000024384	1107.7	0.595506	0.166632	3.57379	0.000351857	0.0192956	Iws1	protein_coding
ENSMUSG00000024780	2467.02	0.496932	0.139006	3.57489	0.000350372	0.0192956	Cdc37l1	protein_coding
ENSMUSG00000024780	2467.02	0.496932	0.139006	3.57489	0.000350372	0.0192956	Cdc37l1	protein_coding
ENSMUSG00000024780	2467.02	0.496932	0.139006	3.57489	0.000350372	0.0192956	Cdc37l1	protein_coding
ENSMUSG00000024780	2467.02	0.496932	0.139006	3.57489	0.000350372	0.0192956	Cdc37l1	protein_coding
ENSMUSG00000024780	2467.02	0.496932	0.139006	3.57489	0.000350372	0.0192956	Cdc37l1	protein_coding
ENSMUSG00000024780	2467.02	0.496932	0.139006	3.57489	0.000350372	0.0192956	Cdc37l1	protein_coding
ENSMUSG00000024780	2467.02	0.496932	0.139006	3.57489	0.000350372	0.0192956	Cdc37l1	retained_intron
ENSMUSG00000024780	2467.02	0.496932	0.139006	3.57489	0.000350372	0.0192956	Cdc37l1	nonsense_mediated_decay
ENSMUSG00000024780	2467.02	0.496932	0.139006	3.57489	0.000350372	0.0192956	Cdc37l1	protein_coding
ENSMUSG00000055204	2753.67	0.492396	0.137758	3.57435	0.000351097	0.0192956	Ankrd17	protein_coding
ENSMUSG00000055204	2753.67	0.492396	0.137758	3.57435	0.000351097	0.0192956	Ankrd17	retained_intron
ENSMUSG00000055204	2753.67	0.492396	0.137758	3.57435	0.000351097	0.0192956	Ankrd17	protein_coding
ENSMUSG00000055204	2753.67	0.492396	0.137758	3.57435	0.000351097	0.0192956	Ankrd17	protein_coding
ENSMUSG00000055204	2753.67	0.492396	0.137758	3.57435	0.000351097	0.0192956	Ankrd17	protein_coding
ENSMUSG00000055204	2753.67	0.492396	0.137758	3.57435	0.000351097	0.0192956	Ankrd17	retained_intron
ENSMUSG00000055204	2753.67	0.492396	0.137758	3.57435	0.000351097	0.0192956	Ankrd17	retained_intron
ENSMUSG00000055204	2753.67	0.492396	0.137758	3.57435	0.000351097	0.0192956	Ankrd17	protein_coding
ENSMUSG00000055204	2753.67	0.492396	0.137758	3.57435	0.000351097	0.0192956	Ankrd17	retained_intron
ENSMUSG00000055204	2753.67	0.492396	0.137758	3.57435	0.000351097	0.0192956	Ankrd17	retained_intron
ENSMUSG00000055204	2753.67	0.492396	0.137758	3.57435	0.000351097	0.0192956	Ankrd17	retained_intron
ENSMUSG00000055204	2753.67	0.492396	0.137758	3.57435	0.000351097	0.0192956	Ankrd17	retained_intron
ENSMUSG00000055204	2753.67	0.492396	0.137758	3.57435	0.000351097	0.0192956	Ankrd17	retained_intron
ENSMUSG00000055204	2753.67	0.492396	0.137758	3.57435	0.000351097	0.0192956	Ankrd17	retained_intron
ENSMUSG00000022533	1261.77	0.655556	0.183714	3.56835	0.000359236	0.0196127	Atp13a3	protein_coding
ENSMUSG00000022533	1261.77	0.655556	0.183714	3.56835	0.000359236	0.0196127	Atp13a3	protein_coding
ENSMUSG00000022533	1261.77	0.655556	0.183714	3.56835	0.000359236	0.0196127	Atp13a3	protein_coding
ENSMUSG00000022533	1261.77	0.655556	0.183714	3.56835	0.000359236	0.0196127	Atp13a3	protein_coding_CDS_not_defined
ENSMUSG00000022533	1261.77	0.655556	0.183714	3.56835	0.000359236	0.0196127	Atp13a3	retained_intron
ENSMUSG00000022533	1261.77	0.655556	0.183714	3.56835	0.000359236	0.0196127	Atp13a3	retained_intron
ENSMUSG00000022533	1261.77	0.655556	0.183714	3.56835	0.000359236	0.0196127	Atp13a3	protein_coding
ENSMUSG00000022533	1261.77	0.655556	0.183714	3.56835	0.000359236	0.0196127	Atp13a3	retained_intron
ENSMUSG00000033900	1574.35	0.518345	0.145339	3.56645	0.000361849	0.019668	Map9	protein_coding
ENSMUSG00000033900	1574.35	0.518345	0.145339	3.56645	0.000361849	0.019668	Map9	protein_coding
ENSMUSG00000033900	1574.35	0.518345	0.145339	3.56645	0.000361849	0.019668	Map9	protein_coding
ENSMUSG00000033900	1574.35	0.518345	0.145339	3.56645	0.000361849	0.019668	Map9	protein_coding
ENSMUSG00000033900	1574.35	0.518345	0.145339	3.56645	0.000361849	0.019668	Map9	protein_coding
ENSMUSG00000033900	1574.35	0.518345	0.145339	3.56645	0.000361849	0.019668	Map9	retained_intron
ENSMUSG00000033900	1574.35	0.518345	0.145339	3.56645	0.000361849	0.019668	Map9	protein_coding
ENSMUSG00000054720	418.168	0.713644	0.200239	3.56396	0.000365303	0.0197682	Lrrc8c	protein_coding
ENSMUSG00000054720	418.168	0.713644	0.200239	3.56396	0.000365303	0.0197682	Lrrc8c	protein_coding
ENSMUSG00000054720	418.168	0.713644	0.200239	3.56396	0.000365303	0.0197682	Lrrc8c	retained_intron
ENSMUSG00000054720	418.168	0.713644	0.200239	3.56396	0.000365303	0.0197682	Lrrc8c	protein_coding
ENSMUSG00000023017	2181.41	-0.477091	0.133948	-3.56176	0.000368377	0.0198471	Asic1	protein_coding
ENSMUSG00000023017	2181.41	-0.477091	0.133948	-3.56176	0.000368377	0.0198471	Asic1	retained_intron
ENSMUSG00000023017	2181.41	-0.477091	0.133948	-3.56176	0.000368377	0.0198471	Asic1	retained_intron
ENSMUSG00000023017	2181.41	-0.477091	0.133948	-3.56176	0.000368377	0.0198471	Asic1	protein_coding
ENSMUSG00000023017	2181.41	-0.477091	0.133948	-3.56176	0.000368377	0.0198471	Asic1	retained_intron
ENSMUSG00000023017	2181.41	-0.477091	0.133948	-3.56176	0.000368377	0.0198471	Asic1	protein_coding_CDS_not_defined
ENSMUSG00000025261	9846.19	0.480414	0.135051	3.55729	0.000374702	0.0200291	Huwe1	protein_coding_CDS_not_defined
ENSMUSG00000025261	9846.19	0.480414	0.135051	3.55729	0.000374702	0.0200291	Huwe1	protein_coding_CDS_not_defined
ENSMUSG00000025261	9846.19	0.480414	0.135051	3.55729	0.000374702	0.0200291	Huwe1	protein_coding_CDS_not_defined
ENSMUSG00000025261	9846.19	0.480414	0.135051	3.55729	0.000374702	0.0200291	Huwe1	nonsense_mediated_decay
ENSMUSG00000025261	9846.19	0.480414	0.135051	3.55729	0.000374702	0.0200291	Huwe1	protein_coding_CDS_not_defined
ENSMUSG00000025261	9846.19	0.480414	0.135051	3.55729	0.000374702	0.0200291	Huwe1	retained_intron
ENSMUSG00000025261	9846.19	0.480414	0.135051	3.55729	0.000374702	0.0200291	Huwe1	protein_coding
ENSMUSG00000025261	9846.19	0.480414	0.135051	3.55729	0.000374702	0.0200291	Huwe1	retained_intron
ENSMUSG00000025261	9846.19	0.480414	0.135051	3.55729	0.000374702	0.0200291	Huwe1	retained_intron
ENSMUSG00000025261	9846.19	0.480414	0.135051	3.55729	0.000374702	0.0200291	Huwe1	protein_coding
ENSMUSG00000025261	9846.19	0.480414	0.135051	3.55729	0.000374702	0.0200291	Huwe1	nonsense_mediated_decay
ENSMUSG00000025261	9846.19	0.480414	0.135051	3.55729	0.000374702	0.0200291	Huwe1	protein_coding_CDS_not_defined
ENSMUSG00000025261	9846.19	0.480414	0.135051	3.55729	0.000374702	0.0200291	Huwe1	retained_intron
ENSMUSG00000025261	9846.19	0.480414	0.135051	3.55729	0.000374702	0.0200291	Huwe1	protein_coding
ENSMUSG00000025261	9846.19	0.480414	0.135051	3.55729	0.000374702	0.0200291	Huwe1	protein_coding
ENSMUSG00000025261	9846.19	0.480414	0.135051	3.55729	0.000374702	0.0200291	Huwe1	nonsense_mediated_decay
ENSMUSG00000025261	9846.19	0.480414	0.135051	3.55729	0.000374702	0.0200291	Huwe1	nonsense_mediated_decay
ENSMUSG00000025261	9846.19	0.480414	0.135051	3.55729	0.000374702	0.0200291	Huwe1	protein_coding_CDS_not_defined
ENSMUSG00000025261	9846.19	0.480414	0.135051	3.55729	0.000374702	0.0200291	Huwe1	retained_intron
ENSMUSG00000025261	9846.19	0.480414	0.135051	3.55729	0.000374702	0.0200291	Huwe1	retained_intron
ENSMUSG00000025261	9846.19	0.480414	0.135051	3.55729	0.000374702	0.0200291	Huwe1	retained_intron
ENSMUSG00000025261	9846.19	0.480414	0.135051	3.55729	0.000374702	0.0200291	Huwe1	retained_intron
ENSMUSG00000025261	9846.19	0.480414	0.135051	3.55729	0.000374702	0.0200291	Huwe1	retained_intron
ENSMUSG00000025261	9846.19	0.480414	0.135051	3.55729	0.000374702	0.0200291	Huwe1	retained_intron
ENSMUSG00000037111	4215.14	0.447055	0.125681	3.55707	0.000375016	0.0200291	Setd7	protein_coding
ENSMUSG00000037111	4215.14	0.447055	0.125681	3.55707	0.000375016	0.0200291	Setd7	retained_intron
ENSMUSG00000037111	4215.14	0.447055	0.125681	3.55707	0.000375016	0.0200291	Setd7	retained_intron
ENSMUSG00000037111	4215.14	0.447055	0.125681	3.55707	0.000375016	0.0200291	Setd7	retained_intron
ENSMUSG00000052299	1150.94	0.55596	0.156458	3.55342	0.000380262	0.0201368	Ltn1	protein_coding
ENSMUSG00000052299	1150.94	0.55596	0.156458	3.55342	0.000380262	0.0201368	Ltn1	protein_coding
ENSMUSG00000055567	6877.55	0.50839	0.143072	3.55338	0.000380311	0.0201368	Unc80	protein_coding
ENSMUSG00000055567	6877.55	0.50839	0.143072	3.55338	0.000380311	0.0201368	Unc80	nonsense_mediated_decay
ENSMUSG00000055567	6877.55	0.50839	0.143072	3.55338	0.000380311	0.0201368	Unc80	retained_intron
ENSMUSG00000055567	6877.55	0.50839	0.143072	3.55338	0.000380311	0.0201368	Unc80	protein_coding
ENSMUSG00000055567	6877.55	0.50839	0.143072	3.55338	0.000380311	0.0201368	Unc80	retained_intron
ENSMUSG00000055567	6877.55	0.50839	0.143072	3.55338	0.000380311	0.0201368	Unc80	protein_coding
ENSMUSG00000034158	1918.16	0.502446	0.141747	3.54466	0.00039312	0.0205493	Lrrc58	protein_coding
ENSMUSG00000055629	1054.81	-0.654317	0.184556	-3.54536	0.000392079	0.0205493	B4galnt4	protein_coding
ENSMUSG00000055629	1054.81	-0.654317	0.184556	-3.54536	0.000392079	0.0205493	B4galnt4	retained_intron
ENSMUSG00000055629	1054.81	-0.654317	0.184556	-3.54536	0.000392079	0.0205493	B4galnt4	retained_intron
ENSMUSG00000055629	1054.81	-0.654317	0.184556	-3.54536	0.000392079	0.0205493	B4galnt4	retained_intron
ENSMUSG00000055629	1054.81	-0.654317	0.184556	-3.54536	0.000392079	0.0205493	B4galnt4	protein_coding
ENSMUSG00000074738	1136.36	-0.562962	0.158746	-3.5463	0.000390674	0.0205493	Fndc10	protein_coding
ENSMUSG00000039633	427.332	0.716461	0.20259	3.5365	0.00040547	0.0210613	Lonrf1	protein_coding
ENSMUSG00000039633	427.332	0.716461	0.20259	3.5365	0.00040547	0.0210613	Lonrf1	protein_coding
ENSMUSG00000048482	235.125	0.960436	0.271673	3.53527	0.00040736	0.0210613	Bdnf	protein_coding
ENSMUSG00000048482	235.125	0.960436	0.271673	3.53527	0.00040736	0.0210613	Bdnf	protein_coding
ENSMUSG00000048482	235.125	0.960436	0.271673	3.53527	0.00040736	0.0210613	Bdnf	protein_coding
ENSMUSG00000048482	235.125	0.960436	0.271673	3.53527	0.00040736	0.0210613	Bdnf	protein_coding
ENSMUSG00000048482	235.125	0.960436	0.271673	3.53527	0.00040736	0.0210613	Bdnf	protein_coding
ENSMUSG00000048482	235.125	0.960436	0.271673	3.53527	0.00040736	0.0210613	Bdnf	protein_coding
ENSMUSG00000048482	235.125	0.960436	0.271673	3.53527	0.00040736	0.0210613	Bdnf	protein_coding
ENSMUSG00000048482	235.125	0.960436	0.271673	3.53527	0.00040736	0.0210613	Bdnf	protein_coding
ENSMUSG00000048482	235.125	0.960436	0.271673	3.53527	0.00040736	0.0210613	Bdnf	protein_coding
ENSMUSG00000048482	235.125	0.960436	0.271673	3.53527	0.00040736	0.0210613	Bdnf	protein_coding
ENSMUSG00000048482	235.125	0.960436	0.271673	3.53527	0.00040736	0.0210613	Bdnf	protein_coding
ENSMUSG00000049100	4821.12	0.446118	0.126207	3.53482	0.000408059	0.0210613	Pcdh10	protein_coding
ENSMUSG00000049100	4821.12	0.446118	0.126207	3.53482	0.000408059	0.0210613	Pcdh10	protein_coding
ENSMUSG00000049100	4821.12	0.446118	0.126207	3.53482	0.000408059	0.0210613	Pcdh10	protein_coding
ENSMUSG00000049100	4821.12	0.446118	0.126207	3.53482	0.000408059	0.0210613	Pcdh10	protein_coding
ENSMUSG00000049100	4821.12	0.446118	0.126207	3.53482	0.000408059	0.0210613	Pcdh10	protein_coding_CDS_not_defined
ENSMUSG00000033022	741.134	0.597298	0.169047	3.53334	0.000410349	0.0210909	Cdo1	protein_coding
ENSMUSG00000033022	741.134	0.597298	0.169047	3.53334	0.000410349	0.0210909	Cdo1	protein_coding
ENSMUSG00000033022	741.134	0.597298	0.169047	3.53334	0.000410349	0.0210909	Cdo1	nonsense_mediated_decay
ENSMUSG00000033022	741.134	0.597298	0.169047	3.53334	0.000410349	0.0210909	Cdo1	protein_coding
ENSMUSG00000033022	741.134	0.597298	0.169047	3.53334	0.000410349	0.0210909	Cdo1	nonsense_mediated_decay
ENSMUSG00000111619	888.162	0.640375	0.181344	3.53128	0.000413549	0.0211668	Gm48348	processed_pseudogene
ENSMUSG00000042581	261.312	-0.845578	0.239889	-3.52487	0.000423683	0.0215955	Thsd7b	retained_intron
ENSMUSG00000042581	261.312	-0.845578	0.239889	-3.52487	0.000423683	0.0215955	Thsd7b	protein_coding
ENSMUSG00000042581	261.312	-0.845578	0.239889	-3.52487	0.000423683	0.0215955	Thsd7b	protein_coding
ENSMUSG00000042581	261.312	-0.845578	0.239889	-3.52487	0.000423683	0.0215955	Thsd7b	protein_coding_CDS_not_defined
ENSMUSG00000042581	261.312	-0.845578	0.239889	-3.52487	0.000423683	0.0215955	Thsd7b	protein_coding
ENSMUSG00000042581	261.312	-0.845578	0.239889	-3.52487	0.000423683	0.0215955	Thsd7b	retained_intron
ENSMUSG00000042581	261.312	-0.845578	0.239889	-3.52487	0.000423683	0.0215955	Thsd7b	protein_coding_CDS_not_defined
ENSMUSG00000042581	261.312	-0.845578	0.239889	-3.52487	0.000423683	0.0215955	Thsd7b	protein_coding_CDS_not_defined
ENSMUSG00000042581	261.312	-0.845578	0.239889	-3.52487	0.000423683	0.0215955	Thsd7b	protein_coding_CDS_not_defined
ENSMUSG00000025907	1342.33	0.586406	0.166456	3.5229	0.000426851	0.0216671	Rb1cc1	protein_coding
ENSMUSG00000025907	1342.33	0.586406	0.166456	3.5229	0.000426851	0.0216671	Rb1cc1	protein_coding
ENSMUSG00000025907	1342.33	0.586406	0.166456	3.5229	0.000426851	0.0216671	Rb1cc1	protein_coding
ENSMUSG00000025907	1342.33	0.586406	0.166456	3.5229	0.000426851	0.0216671	Rb1cc1	retained_intron
ENSMUSG00000025907	1342.33	0.586406	0.166456	3.5229	0.000426851	0.0216671	Rb1cc1	protein_coding
ENSMUSG00000025907	1342.33	0.586406	0.166456	3.5229	0.000426851	0.0216671	Rb1cc1	protein_coding
ENSMUSG00000025907	1342.33	0.586406	0.166456	3.5229	0.000426851	0.0216671	Rb1cc1	protein_coding
ENSMUSG00000025907	1342.33	0.586406	0.166456	3.5229	0.000426851	0.0216671	Rb1cc1	retained_intron
ENSMUSG00000025907	1342.33	0.586406	0.166456	3.5229	0.000426851	0.0216671	Rb1cc1	nonsense_mediated_decay
ENSMUSG00000025907	1342.33	0.586406	0.166456	3.5229	0.000426851	0.0216671	Rb1cc1	protein_coding_CDS_not_defined
ENSMUSG00000025907	1342.33	0.586406	0.166456	3.5229	0.000426851	0.0216671	Rb1cc1	retained_intron
ENSMUSG00000025907	1342.33	0.586406	0.166456	3.5229	0.000426851	0.0216671	Rb1cc1	retained_intron
ENSMUSG00000025907	1342.33	0.586406	0.166456	3.5229	0.000426851	0.0216671	Rb1cc1	retained_intron
ENSMUSG00000025907	1342.33	0.586406	0.166456	3.5229	0.000426851	0.0216671	Rb1cc1	protein_coding
ENSMUSG00000025907	1342.33	0.586406	0.166456	3.5229	0.000426851	0.0216671	Rb1cc1	retained_intron
ENSMUSG00000025907	1342.33	0.586406	0.166456	3.5229	0.000426851	0.0216671	Rb1cc1	retained_intron
ENSMUSG00000003949	2595.16	0.479111	0.136056	3.52142	0.000429249	0.0216991	Hlf	protein_coding
ENSMUSG00000003949	2595.16	0.479111	0.136056	3.52142	0.000429249	0.0216991	Hlf	protein_coding_CDS_not_defined
ENSMUSG00000003949	2595.16	0.479111	0.136056	3.52142	0.000429249	0.0216991	Hlf	protein_coding_CDS_not_defined
ENSMUSG00000003949	2595.16	0.479111	0.136056	3.52142	0.000429249	0.0216991	Hlf	protein_coding_CDS_not_defined
ENSMUSG00000003949	2595.16	0.479111	0.136056	3.52142	0.000429249	0.0216991	Hlf	protein_coding
ENSMUSG00000003949	2595.16	0.479111	0.136056	3.52142	0.000429249	0.0216991	Hlf	protein_coding_CDS_not_defined
ENSMUSG00000024597	1924.09	0.500947	0.142398	3.51795	0.000434902	0.0218948	Slc12a2	protein_coding
ENSMUSG00000024597	1924.09	0.500947	0.142398	3.51795	0.000434902	0.0218948	Slc12a2	retained_intron
ENSMUSG00000042298	915.279	0.560486	0.159491	3.51422	0.000441045	0.0221134	Ttc19	protein_coding_CDS_not_defined
ENSMUSG00000042298	915.279	0.560486	0.159491	3.51422	0.000441045	0.0221134	Ttc19	protein_coding
ENSMUSG00000042298	915.279	0.560486	0.159491	3.51422	0.000441045	0.0221134	Ttc19	protein_coding
ENSMUSG00000042298	915.279	0.560486	0.159491	3.51422	0.000441045	0.0221134	Ttc19	protein_coding
ENSMUSG00000042298	915.279	0.560486	0.159491	3.51422	0.000441045	0.0221134	Ttc19	protein_coding_CDS_not_defined
ENSMUSG00000063260	542.805	0.788384	0.224707	3.5085	0.000450641	0.0225027	Syt10	protein_coding
ENSMUSG00000089940	156.506	1.02909	0.293583	3.5053	0.000456098	0.022683	Gm4117	lncRNA
ENSMUSG00000089940	156.506	1.02909	0.293583	3.5053	0.000456098	0.022683	Gm4117	lncRNA
ENSMUSG00000069833	904.222	0.669369	0.191095	3.50281	0.000460374	0.0228034	Ahnak	protein_coding
ENSMUSG00000069833	904.222	0.669369	0.191095	3.50281	0.000460374	0.0228034	Ahnak	nonsense_mediated_decay
ENSMUSG00000069833	904.222	0.669369	0.191095	3.50281	0.000460374	0.0228034	Ahnak	protein_coding
ENSMUSG00000069833	904.222	0.669369	0.191095	3.50281	0.000460374	0.0228034	Ahnak	protein_coding
ENSMUSG00000069833	904.222	0.669369	0.191095	3.50281	0.000460374	0.0228034	Ahnak	protein_coding_CDS_not_defined
ENSMUSG00000090100	1680.8	0.550015	0.157142	3.50011	0.000465065	0.0229432	Ttbk2	protein_coding
ENSMUSG00000090100	1680.8	0.550015	0.157142	3.50011	0.000465065	0.0229432	Ttbk2	protein_coding
ENSMUSG00000090100	1680.8	0.550015	0.157142	3.50011	0.000465065	0.0229432	Ttbk2	protein_coding
ENSMUSG00000090100	1680.8	0.550015	0.157142	3.50011	0.000465065	0.0229432	Ttbk2	protein_coding
ENSMUSG00000090100	1680.8	0.550015	0.157142	3.50011	0.000465065	0.0229432	Ttbk2	protein_coding
ENSMUSG00000090100	1680.8	0.550015	0.157142	3.50011	0.000465065	0.0229432	Ttbk2	protein_coding_CDS_not_defined
ENSMUSG00000020023	921.824	0.59618	0.171009	3.48625	0.00048985	0.0240692	Tmcc3	retained_intron
ENSMUSG00000020023	921.824	0.59618	0.171009	3.48625	0.00048985	0.0240692	Tmcc3	protein_coding
ENSMUSG00000020023	921.824	0.59618	0.171009	3.48625	0.00048985	0.0240692	Tmcc3	protein_coding_CDS_not_defined
ENSMUSG00000020023	921.824	0.59618	0.171009	3.48625	0.00048985	0.0240692	Tmcc3	protein_coding
ENSMUSG00000020023	921.824	0.59618	0.171009	3.48625	0.00048985	0.0240692	Tmcc3	protein_coding
ENSMUSG00000020023	921.824	0.59618	0.171009	3.48625	0.00048985	0.0240692	Tmcc3	protein_coding
ENSMUSG00000020023	921.824	0.59618	0.171009	3.48625	0.00048985	0.0240692	Tmcc3	protein_coding
ENSMUSG00000020023	921.824	0.59618	0.171009	3.48625	0.00048985	0.0240692	Tmcc3	protein_coding
ENSMUSG00000020023	921.824	0.59618	0.171009	3.48625	0.00048985	0.0240692	Tmcc3	protein_coding
ENSMUSG00000016128	298.528	0.832137	0.238769	3.48511	0.00049194	0.0240757	Stard13	protein_coding
ENSMUSG00000016128	298.528	0.832137	0.238769	3.48511	0.00049194	0.0240757	Stard13	protein_coding
ENSMUSG00000016128	298.528	0.832137	0.238769	3.48511	0.00049194	0.0240757	Stard13	protein_coding
ENSMUSG00000016128	298.528	0.832137	0.238769	3.48511	0.00049194	0.0240757	Stard13	protein_coding_CDS_not_defined
ENSMUSG00000016128	298.528	0.832137	0.238769	3.48511	0.00049194	0.0240757	Stard13	protein_coding_CDS_not_defined
ENSMUSG00000016128	298.528	0.832137	0.238769	3.48511	0.00049194	0.0240757	Stard13	protein_coding
ENSMUSG00000016128	298.528	0.832137	0.238769	3.48511	0.00049194	0.0240757	Stard13	protein_coding_CDS_not_defined
ENSMUSG00000016128	298.528	0.832137	0.238769	3.48511	0.00049194	0.0240757	Stard13	retained_intron
ENSMUSG00000016128	298.528	0.832137	0.238769	3.48511	0.00049194	0.0240757	Stard13	protein_coding
ENSMUSG00000016128	298.528	0.832137	0.238769	3.48511	0.00049194	0.0240757	Stard13	protein_coding_CDS_not_defined
ENSMUSG00000062078	7145.87	0.456916	0.131212	3.48227	0.000497189	0.024236	Qki	protein_coding
ENSMUSG00000062078	7145.87	0.456916	0.131212	3.48227	0.000497189	0.024236	Qki	nonsense_mediated_decay
ENSMUSG00000062078	7145.87	0.456916	0.131212	3.48227	0.000497189	0.024236	Qki	retained_intron
ENSMUSG00000062078	7145.87	0.456916	0.131212	3.48227	0.000497189	0.024236	Qki	protein_coding
ENSMUSG00000062078	7145.87	0.456916	0.131212	3.48227	0.000497189	0.024236	Qki	protein_coding
ENSMUSG00000062078	7145.87	0.456916	0.131212	3.48227	0.000497189	0.024236	Qki	protein_coding
ENSMUSG00000026103	5995.96	0.409854	0.117889	3.47661	0.000507791	0.024366	Gls	protein_coding
ENSMUSG00000026103	5995.96	0.409854	0.117889	3.47661	0.000507791	0.024366	Gls	protein_coding
ENSMUSG00000026103	5995.96	0.409854	0.117889	3.47661	0.000507791	0.024366	Gls	protein_coding
ENSMUSG00000026103	5995.96	0.409854	0.117889	3.47661	0.000507791	0.024366	Gls	retained_intron
ENSMUSG00000026103	5995.96	0.409854	0.117889	3.47661	0.000507791	0.024366	Gls	retained_intron
ENSMUSG00000026103	5995.96	0.409854	0.117889	3.47661	0.000507791	0.024366	Gls	retained_intron
ENSMUSG00000026103	5995.96	0.409854	0.117889	3.47661	0.000507791	0.024366	Gls	protein_coding
ENSMUSG00000026103	5995.96	0.409854	0.117889	3.47661	0.000507791	0.024366	Gls	retained_intron
ENSMUSG00000026103	5995.96	0.409854	0.117889	3.47661	0.000507791	0.024366	Gls	protein_coding
ENSMUSG00000026103	5995.96	0.409854	0.117889	3.47661	0.000507791	0.024366	Gls	protein_coding
ENSMUSG00000026103	5995.96	0.409854	0.117889	3.47661	0.000507791	0.024366	Gls	retained_intron
ENSMUSG00000026103	5995.96	0.409854	0.117889	3.47661	0.000507791	0.024366	Gls	protein_coding_CDS_not_defined
ENSMUSG00000026103	5995.96	0.409854	0.117889	3.47661	0.000507791	0.024366	Gls	retained_intron
ENSMUSG00000026103	5995.96	0.409854	0.117889	3.47661	0.000507791	0.024366	Gls	retained_intron
ENSMUSG00000026103	5995.96	0.409854	0.117889	3.47661	0.000507791	0.024366	Gls	retained_intron
ENSMUSG00000026103	5995.96	0.409854	0.117889	3.47661	0.000507791	0.024366	Gls	retained_intron
ENSMUSG00000026103	5995.96	0.409854	0.117889	3.47661	0.000507791	0.024366	Gls	protein_coding_CDS_not_defined
ENSMUSG00000030729	2078.72	0.519103	0.149264	3.47776	0.000505631	0.024366	Pgm2l1	protein_coding
ENSMUSG00000030729	2078.72	0.519103	0.149264	3.47776	0.000505631	0.024366	Pgm2l1	retained_intron
ENSMUSG00000030729	2078.72	0.519103	0.149264	3.47776	0.000505631	0.024366	Pgm2l1	nonsense_mediated_decay
ENSMUSG00000030729	2078.72	0.519103	0.149264	3.47776	0.000505631	0.024366	Pgm2l1	nonsense_mediated_decay
ENSMUSG00000032601	1338.36	0.583178	0.167733	3.47683	0.000507385	0.024366	Prkar2a	protein_coding
ENSMUSG00000032601	1338.36	0.583178	0.167733	3.47683	0.000507385	0.024366	Prkar2a	protein_coding
ENSMUSG00000032601	1338.36	0.583178	0.167733	3.47683	0.000507385	0.024366	Prkar2a	protein_coding
ENSMUSG00000032601	1338.36	0.583178	0.167733	3.47683	0.000507385	0.024366	Prkar2a	protein_coding
ENSMUSG00000032601	1338.36	0.583178	0.167733	3.47683	0.000507385	0.024366	Prkar2a	retained_intron
ENSMUSG00000032601	1338.36	0.583178	0.167733	3.47683	0.000507385	0.024366	Prkar2a	protein_coding_CDS_not_defined
ENSMUSG00000037465	382.243	0.80513	0.23143	3.47893	0.000503421	0.024366	Klf10	protein_coding
ENSMUSG00000037465	382.243	0.80513	0.23143	3.47893	0.000503421	0.024366	Klf10	protein_coding
ENSMUSG00000037465	382.243	0.80513	0.23143	3.47893	0.000503421	0.024366	Klf10	protein_coding
ENSMUSG00000037465	382.243	0.80513	0.23143	3.47893	0.000503421	0.024366	Klf10	protein_coding
ENSMUSG00000037465	382.243	0.80513	0.23143	3.47893	0.000503421	0.024366	Klf10	protein_coding
ENSMUSG00000037465	382.243	0.80513	0.23143	3.47893	0.000503421	0.024366	Klf10	protein_coding
ENSMUSG00000027784	4263.93	0.452678	0.130609	3.46591	0.000528443	0.0252583	Ppm1l	protein_coding
ENSMUSG00000027784	4263.93	0.452678	0.130609	3.46591	0.000528443	0.0252583	Ppm1l	retained_intron
ENSMUSG00000027784	4263.93	0.452678	0.130609	3.46591	0.000528443	0.0252583	Ppm1l	protein_coding_CDS_not_defined
ENSMUSG00000027784	4263.93	0.452678	0.130609	3.46591	0.000528443	0.0252583	Ppm1l	retained_intron
ENSMUSG00000027806	804.11	0.594342	0.171788	3.45974	0.000540706	0.0255488	Tsc22d2	protein_coding
ENSMUSG00000027806	804.11	0.594342	0.171788	3.45974	0.000540706	0.0255488	Tsc22d2	protein_coding
ENSMUSG00000027806	804.11	0.594342	0.171788	3.45974	0.000540706	0.0255488	Tsc22d2	retained_intron
ENSMUSG00000027806	804.11	0.594342	0.171788	3.45974	0.000540706	0.0255488	Tsc22d2	nonsense_mediated_decay
ENSMUSG00000052727	15413	0.537973	0.155414	3.46154	0.00053709	0.0255488	Map1b	protein_coding
ENSMUSG00000052727	15413	0.537973	0.155414	3.46154	0.00053709	0.0255488	Map1b	protein_coding_CDS_not_defined
ENSMUSG00000052727	15413	0.537973	0.155414	3.46154	0.00053709	0.0255488	Map1b	protein_coding_CDS_not_defined
ENSMUSG00000052727	15413	0.537973	0.155414	3.46154	0.00053709	0.0255488	Map1b	protein_coding
ENSMUSG00000052727	15413	0.537973	0.155414	3.46154	0.00053709	0.0255488	Map1b	protein_coding_CDS_not_defined
ENSMUSG00000052727	15413	0.537973	0.155414	3.46154	0.00053709	0.0255488	Map1b	retained_intron
ENSMUSG00000102307	1370.7	0.652847	0.1887	3.45971	0.000540758	0.0255488	Gm38194	TEC
ENSMUSG00000111375	965.594	0.608929	0.176103	3.45779	0.000544621	0.0256327	Btbd8	protein_coding
ENSMUSG00000111375	965.594	0.608929	0.176103	3.45779	0.000544621	0.0256327	Btbd8	retained_intron
ENSMUSG00000111375	965.594	0.608929	0.176103	3.45779	0.000544621	0.0256327	Btbd8	protein_coding
ENSMUSG00000111375	965.594	0.608929	0.176103	3.45779	0.000544621	0.0256327	Btbd8	protein_coding
ENSMUSG00000111375	965.594	0.608929	0.176103	3.45779	0.000544621	0.0256327	Btbd8	protein_coding
ENSMUSG00000111375	965.594	0.608929	0.176103	3.45779	0.000544621	0.0256327	Btbd8	protein_coding
ENSMUSG00000111375	965.594	0.608929	0.176103	3.45779	0.000544621	0.0256327	Btbd8	protein_coding_CDS_not_defined
ENSMUSG00000001774	1089.47	0.517539	0.150014	3.44994	0.000560706	0.0262131	Chordc1	protein_coding
ENSMUSG00000001774	1089.47	0.517539	0.150014	3.44994	0.000560706	0.0262131	Chordc1	retained_intron
ENSMUSG00000001774	1089.47	0.517539	0.150014	3.44994	0.000560706	0.0262131	Chordc1	retained_intron
ENSMUSG00000001774	1089.47	0.517539	0.150014	3.44994	0.000560706	0.0262131	Chordc1	protein_coding
ENSMUSG00000001774	1089.47	0.517539	0.150014	3.44994	0.000560706	0.0262131	Chordc1	nonsense_mediated_decay
ENSMUSG00000001774	1089.47	0.517539	0.150014	3.44994	0.000560706	0.0262131	Chordc1	protein_coding
ENSMUSG00000001774	1089.47	0.517539	0.150014	3.44994	0.000560706	0.0262131	Chordc1	nonsense_mediated_decay
ENSMUSG00000001774	1089.47	0.517539	0.150014	3.44994	0.000560706	0.0262131	Chordc1	retained_intron
ENSMUSG00000001774	1089.47	0.517539	0.150014	3.44994	0.000560706	0.0262131	Chordc1	retained_intron
ENSMUSG00000053580	5109.76	0.533788	0.154735	3.44969	0.000561221	0.0262131	Tanc2	protein_coding
ENSMUSG00000053580	5109.76	0.533788	0.154735	3.44969	0.000561221	0.0262131	Tanc2	protein_coding
ENSMUSG00000053580	5109.76	0.533788	0.154735	3.44969	0.000561221	0.0262131	Tanc2	protein_coding_CDS_not_defined
ENSMUSG00000053580	5109.76	0.533788	0.154735	3.44969	0.000561221	0.0262131	Tanc2	protein_coding
ENSMUSG00000053580	5109.76	0.533788	0.154735	3.44969	0.000561221	0.0262131	Tanc2	protein_coding
ENSMUSG00000053580	5109.76	0.533788	0.154735	3.44969	0.000561221	0.0262131	Tanc2	protein_coding
ENSMUSG00000053580	5109.76	0.533788	0.154735	3.44969	0.000561221	0.0262131	Tanc2	protein_coding
ENSMUSG00000053580	5109.76	0.533788	0.154735	3.44969	0.000561221	0.0262131	Tanc2	protein_coding_CDS_not_defined
ENSMUSG00000049791	262.611	0.827991	0.240104	3.44847	0.000563769	0.0262324	Fzd4	protein_coding
ENSMUSG00000014361	622.55	0.725692	0.210625	3.44542	0.000570183	0.0264307	Mertk	protein_coding
ENSMUSG00000014361	622.55	0.725692	0.210625	3.44542	0.000570183	0.0264307	Mertk	protein_coding_CDS_not_defined
ENSMUSG00000028454	752.571	-0.662799	0.192585	-3.4416	0.000578289	0.0267056	Pigo	protein_coding
ENSMUSG00000028454	752.571	-0.662799	0.192585	-3.4416	0.000578289	0.0267056	Pigo	protein_coding
ENSMUSG00000028454	752.571	-0.662799	0.192585	-3.4416	0.000578289	0.0267056	Pigo	protein_coding
ENSMUSG00000028454	752.571	-0.662799	0.192585	-3.4416	0.000578289	0.0267056	Pigo	protein_coding_CDS_not_defined
ENSMUSG00000028454	752.571	-0.662799	0.192585	-3.4416	0.000578289	0.0267056	Pigo	protein_coding_CDS_not_defined
ENSMUSG00000024805	425.869	0.711296	0.207062	3.43519	0.000592138	0.0271411	Pcgf5	protein_coding
ENSMUSG00000024805	425.869	0.711296	0.207062	3.43519	0.000592138	0.0271411	Pcgf5	protein_coding_CDS_not_defined
ENSMUSG00000024805	425.869	0.711296	0.207062	3.43519	0.000592138	0.0271411	Pcgf5	protein_coding
ENSMUSG00000024805	425.869	0.711296	0.207062	3.43519	0.000592138	0.0271411	Pcgf5	protein_coding
ENSMUSG00000024805	425.869	0.711296	0.207062	3.43519	0.000592138	0.0271411	Pcgf5	protein_coding
ENSMUSG00000024805	425.869	0.711296	0.207062	3.43519	0.000592138	0.0271411	Pcgf5	protein_coding
ENSMUSG00000024805	425.869	0.711296	0.207062	3.43519	0.000592138	0.0271411	Pcgf5	protein_coding
ENSMUSG00000024805	425.869	0.711296	0.207062	3.43519	0.000592138	0.0271411	Pcgf5	protein_coding
ENSMUSG00000024805	425.869	0.711296	0.207062	3.43519	0.000592138	0.0271411	Pcgf5	retained_intron
ENSMUSG00000024805	425.869	0.711296	0.207062	3.43519	0.000592138	0.0271411	Pcgf5	protein_coding
ENSMUSG00000024805	425.869	0.711296	0.207062	3.43519	0.000592138	0.0271411	Pcgf5	retained_intron
ENSMUSG00000030265	1925.13	0.463606	0.134922	3.4361	0.000590153	0.0271411	Kras	protein_coding
ENSMUSG00000030265	1925.13	0.463606	0.134922	3.4361	0.000590153	0.0271411	Kras	protein_coding_CDS_not_defined
ENSMUSG00000030265	1925.13	0.463606	0.134922	3.4361	0.000590153	0.0271411	Kras	protein_coding
ENSMUSG00000030265	1925.13	0.463606	0.134922	3.4361	0.000590153	0.0271411	Kras	protein_coding
ENSMUSG00000030265	1925.13	0.463606	0.134922	3.4361	0.000590153	0.0271411	Kras	nonsense_mediated_decay
ENSMUSG00000030265	1925.13	0.463606	0.134922	3.4361	0.000590153	0.0271411	Kras	retained_intron
ENSMUSG00000030265	1925.13	0.463606	0.134922	3.4361	0.000590153	0.0271411	Kras	protein_coding
ENSMUSG00000049001	2351.9	0.643275	0.187755	3.42614	0.000612234	0.0279579	Ndnf	protein_coding
ENSMUSG00000049001	2351.9	0.643275	0.187755	3.42614	0.000612234	0.0279579	Ndnf	retained_intron
ENSMUSG00000022905	2465.35	0.446163	0.130331	3.42331	0.000618625	0.0281451	Kpna1	retained_intron
ENSMUSG00000022905	2465.35	0.446163	0.130331	3.42331	0.000618625	0.0281451	Kpna1	protein_coding
ENSMUSG00000022905	2465.35	0.446163	0.130331	3.42331	0.000618625	0.0281451	Kpna1	retained_intron
ENSMUSG00000022905	2465.35	0.446163	0.130331	3.42331	0.000618625	0.0281451	Kpna1	nonsense_mediated_decay
ENSMUSG00000022905	2465.35	0.446163	0.130331	3.42331	0.000618625	0.0281451	Kpna1	protein_coding
ENSMUSG00000022905	2465.35	0.446163	0.130331	3.42331	0.000618625	0.0281451	Kpna1	nonsense_mediated_decay
ENSMUSG00000022905	2465.35	0.446163	0.130331	3.42331	0.000618625	0.0281451	Kpna1	nonsense_mediated_decay
ENSMUSG00000022905	2465.35	0.446163	0.130331	3.42331	0.000618625	0.0281451	Kpna1	nonsense_mediated_decay
ENSMUSG00000022905	2465.35	0.446163	0.130331	3.42331	0.000618625	0.0281451	Kpna1	protein_coding_CDS_not_defined
ENSMUSG00000022905	2465.35	0.446163	0.130331	3.42331	0.000618625	0.0281451	Kpna1	retained_intron
ENSMUSG00000031314	1688.21	0.467484	0.136883	3.41521	0.000637335	0.0286516	Taf1	protein_coding
ENSMUSG00000031314	1688.21	0.467484	0.136883	3.41521	0.000637335	0.0286516	Taf1	protein_coding
ENSMUSG00000031314	1688.21	0.467484	0.136883	3.41521	0.000637335	0.0286516	Taf1	protein_coding
ENSMUSG00000031314	1688.21	0.467484	0.136883	3.41521	0.000637335	0.0286516	Taf1	nonsense_mediated_decay
ENSMUSG00000031314	1688.21	0.467484	0.136883	3.41521	0.000637335	0.0286516	Taf1	retained_intron
ENSMUSG00000031314	1688.21	0.467484	0.136883	3.41521	0.000637335	0.0286516	Taf1	protein_coding_CDS_not_defined
ENSMUSG00000031314	1688.21	0.467484	0.136883	3.41521	0.000637335	0.0286516	Taf1	protein_coding_CDS_not_defined
ENSMUSG00000032245	455.466	-0.683526	0.200165	-3.41482	0.00063825	0.0286516	Cln6	protein_coding
ENSMUSG00000032245	455.466	-0.683526	0.200165	-3.41482	0.00063825	0.0286516	Cln6	nonsense_mediated_decay
ENSMUSG00000032245	455.466	-0.683526	0.200165	-3.41482	0.00063825	0.0286516	Cln6	nonsense_mediated_decay
ENSMUSG00000032245	455.466	-0.683526	0.200165	-3.41482	0.00063825	0.0286516	Cln6	protein_coding
ENSMUSG00000058600	3357.78	-0.432627	0.126636	-3.41632	0.000634746	0.0286516	Rpl30	protein_coding
ENSMUSG00000058600	3357.78	-0.432627	0.126636	-3.41632	0.000634746	0.0286516	Rpl30	retained_intron
ENSMUSG00000058600	3357.78	-0.432627	0.126636	-3.41632	0.000634746	0.0286516	Rpl30	protein_coding
ENSMUSG00000058600	3357.78	-0.432627	0.126636	-3.41632	0.000634746	0.0286516	Rpl30	protein_coding
ENSMUSG00000058600	3357.78	-0.432627	0.126636	-3.41632	0.000634746	0.0286516	Rpl30	retained_intron
ENSMUSG00000058600	3357.78	-0.432627	0.126636	-3.41632	0.000634746	0.0286516	Rpl30	protein_coding_CDS_not_defined
ENSMUSG00000104563	570.943	0.667549	0.195506	3.41446	0.000639087	0.0286516	Gm43041	TEC
ENSMUSG00000055078	3246.56	-0.446825	0.130934	-3.41259	0.000643481	0.0287437	Gabra5	protein_coding
ENSMUSG00000055078	3246.56	-0.446825	0.130934	-3.41259	0.000643481	0.0287437	Gabra5	protein_coding
ENSMUSG00000055078	3246.56	-0.446825	0.130934	-3.41259	0.000643481	0.0287437	Gabra5	protein_coding
ENSMUSG00000037643	921.389	0.54373	0.15992	3.40002	0.000673816	0.0298646	Prkci	protein_coding
ENSMUSG00000037643	921.389	0.54373	0.15992	3.40002	0.000673816	0.0298646	Prkci	protein_coding
ENSMUSG00000037643	921.389	0.54373	0.15992	3.40002	0.000673816	0.0298646	Prkci	protein_coding_CDS_not_defined
ENSMUSG00000037643	921.389	0.54373	0.15992	3.40002	0.000673816	0.0298646	Prkci	protein_coding
ENSMUSG00000037643	921.389	0.54373	0.15992	3.40002	0.000673816	0.0298646	Prkci	retained_intron
ENSMUSG00000037685	2898.55	0.51191	0.150598	3.39919	0.000675867	0.0298646	Atp8a1	protein_coding
ENSMUSG00000037685	2898.55	0.51191	0.150598	3.39919	0.000675867	0.0298646	Atp8a1	protein_coding
ENSMUSG00000037685	2898.55	0.51191	0.150598	3.39919	0.000675867	0.0298646	Atp8a1	protein_coding
ENSMUSG00000037685	2898.55	0.51191	0.150598	3.39919	0.000675867	0.0298646	Atp8a1	nonsense_mediated_decay
ENSMUSG00000037685	2898.55	0.51191	0.150598	3.39919	0.000675867	0.0298646	Atp8a1	protein_coding_CDS_not_defined
ENSMUSG00000037685	2898.55	0.51191	0.150598	3.39919	0.000675867	0.0298646	Atp8a1	retained_intron
ENSMUSG00000037685	2898.55	0.51191	0.150598	3.39919	0.000675867	0.0298646	Atp8a1	retained_intron
ENSMUSG00000037685	2898.55	0.51191	0.150598	3.39919	0.000675867	0.0298646	Atp8a1	protein_coding_CDS_not_defined
ENSMUSG00000037685	2898.55	0.51191	0.150598	3.39919	0.000675867	0.0298646	Atp8a1	protein_coding
ENSMUSG00000037685	2898.55	0.51191	0.150598	3.39919	0.000675867	0.0298646	Atp8a1	protein_coding
ENSMUSG00000037685	2898.55	0.51191	0.150598	3.39919	0.000675867	0.0298646	Atp8a1	retained_intron
ENSMUSG00000037685	2898.55	0.51191	0.150598	3.39919	0.000675867	0.0298646	Atp8a1	retained_intron
ENSMUSG00000037685	2898.55	0.51191	0.150598	3.39919	0.000675867	0.0298646	Atp8a1	retained_intron
ENSMUSG00000037685	2898.55	0.51191	0.150598	3.39919	0.000675867	0.0298646	Atp8a1	protein_coding
ENSMUSG00000042359	1072.23	0.515808	0.151703	3.40012	0.000673557	0.0298646	Osbpl6	protein_coding_CDS_not_defined
ENSMUSG00000042359	1072.23	0.515808	0.151703	3.40012	0.000673557	0.0298646	Osbpl6	protein_coding
ENSMUSG00000042359	1072.23	0.515808	0.151703	3.40012	0.000673557	0.0298646	Osbpl6	protein_coding
ENSMUSG00000042359	1072.23	0.515808	0.151703	3.40012	0.000673557	0.0298646	Osbpl6	protein_coding
ENSMUSG00000042359	1072.23	0.515808	0.151703	3.40012	0.000673557	0.0298646	Osbpl6	protein_coding_CDS_not_defined
ENSMUSG00000042359	1072.23	0.515808	0.151703	3.40012	0.000673557	0.0298646	Osbpl6	protein_coding_CDS_not_defined
ENSMUSG00000042359	1072.23	0.515808	0.151703	3.40012	0.000673557	0.0298646	Osbpl6	nonsense_mediated_decay
ENSMUSG00000042359	1072.23	0.515808	0.151703	3.40012	0.000673557	0.0298646	Osbpl6	protein_coding_CDS_not_defined
ENSMUSG00000041180	750.042	0.581741	0.171196	3.39811	0.000678537	0.0298751	Hectd2	nonsense_mediated_decay
ENSMUSG00000041180	750.042	0.581741	0.171196	3.39811	0.000678537	0.0298751	Hectd2	protein_coding
ENSMUSG00000041180	750.042	0.581741	0.171196	3.39811	0.000678537	0.0298751	Hectd2	retained_intron
ENSMUSG00000041180	750.042	0.581741	0.171196	3.39811	0.000678537	0.0298751	Hectd2	protein_coding
ENSMUSG00000041180	750.042	0.581741	0.171196	3.39811	0.000678537	0.0298751	Hectd2	retained_intron
ENSMUSG00000041180	750.042	0.581741	0.171196	3.39811	0.000678537	0.0298751	Hectd2	retained_intron
ENSMUSG00000041180	750.042	0.581741	0.171196	3.39811	0.000678537	0.0298751	Hectd2	nonsense_mediated_decay
ENSMUSG00000041180	750.042	0.581741	0.171196	3.39811	0.000678537	0.0298751	Hectd2	nonsense_mediated_decay
ENSMUSG00000041180	750.042	0.581741	0.171196	3.39811	0.000678537	0.0298751	Hectd2	retained_intron
ENSMUSG00000021466	1961.97	0.494422	0.145638	3.39487	0.000686623	0.0300159	Ptch1	protein_coding
ENSMUSG00000021466	1961.97	0.494422	0.145638	3.39487	0.000686623	0.0300159	Ptch1	nonsense_mediated_decay
ENSMUSG00000021466	1961.97	0.494422	0.145638	3.39487	0.000686623	0.0300159	Ptch1	nonsense_mediated_decay
ENSMUSG00000021466	1961.97	0.494422	0.145638	3.39487	0.000686623	0.0300159	Ptch1	protein_coding
ENSMUSG00000021466	1961.97	0.494422	0.145638	3.39487	0.000686623	0.0300159	Ptch1	protein_coding_CDS_not_defined
ENSMUSG00000021466	1961.97	0.494422	0.145638	3.39487	0.000686623	0.0300159	Ptch1	retained_intron
ENSMUSG00000021466	1961.97	0.494422	0.145638	3.39487	0.000686623	0.0300159	Ptch1	protein_coding
ENSMUSG00000021466	1961.97	0.494422	0.145638	3.39487	0.000686623	0.0300159	Ptch1	protein_coding
ENSMUSG00000021466	1961.97	0.494422	0.145638	3.39487	0.000686623	0.0300159	Ptch1	protein_coding
ENSMUSG00000021466	1961.97	0.494422	0.145638	3.39487	0.000686623	0.0300159	Ptch1	retained_intron
ENSMUSG00000061755	1464.91	0.576547	0.169822	3.39501	0.000686263	0.0300159	Bod1l	protein_coding
ENSMUSG00000061755	1464.91	0.576547	0.169822	3.39501	0.000686263	0.0300159	Bod1l	protein_coding
ENSMUSG00000061755	1464.91	0.576547	0.169822	3.39501	0.000686263	0.0300159	Bod1l	protein_coding_CDS_not_defined
ENSMUSG00000061755	1464.91	0.576547	0.169822	3.39501	0.000686263	0.0300159	Bod1l	retained_intron
ENSMUSG00000018593	7203.47	-0.423092	0.124736	-3.3919	0.000694107	0.0302355	Sparc	protein_coding
ENSMUSG00000018593	7203.47	-0.423092	0.124736	-3.3919	0.000694107	0.0302355	Sparc	protein_coding
ENSMUSG00000018593	7203.47	-0.423092	0.124736	-3.3919	0.000694107	0.0302355	Sparc	retained_intron
ENSMUSG00000018593	7203.47	-0.423092	0.124736	-3.3919	0.000694107	0.0302355	Sparc	protein_coding
ENSMUSG00000018593	7203.47	-0.423092	0.124736	-3.3919	0.000694107	0.0302355	Sparc	protein_coding
ENSMUSG00000018593	7203.47	-0.423092	0.124736	-3.3919	0.000694107	0.0302355	Sparc	protein_coding
ENSMUSG00000018593	7203.47	-0.423092	0.124736	-3.3919	0.000694107	0.0302355	Sparc	retained_intron
ENSMUSG00000018593	7203.47	-0.423092	0.124736	-3.3919	0.000694107	0.0302355	Sparc	protein_coding
ENSMUSG00000018593	7203.47	-0.423092	0.124736	-3.3919	0.000694107	0.0302355	Sparc	retained_intron
ENSMUSG00000069682	3261.11	-0.461752	0.136315	-3.3874	0.000705577	0.0306265	Gm10275	processed_transcript
ENSMUSG00000069682	3261.11	-0.461752	0.136315	-3.3874	0.000705577	0.0306265	Gm10275	processed_transcript
ENSMUSG00000069682	3261.11	-0.461752	0.136315	-3.3874	0.000705577	0.0306265	Gm10275	processed_transcript
ENSMUSG00000069682	3261.11	-0.461752	0.136315	-3.3874	0.000705577	0.0306265	Gm10275	processed_transcript
ENSMUSG00000069682	3261.11	-0.461752	0.136315	-3.3874	0.000705577	0.0306265	Gm10275	processed_transcript
ENSMUSG00000069682	3261.11	-0.461752	0.136315	-3.3874	0.000705577	0.0306265	Gm10275	transcribed_processed_pseudogene
ENSMUSG00000021613	401.919	0.748089	0.221038	3.38443	0.000713261	0.030851	Hapln1	protein_coding
ENSMUSG00000021613	401.919	0.748089	0.221038	3.38443	0.000713261	0.030851	Hapln1	retained_intron
ENSMUSG00000029754	771.297	-0.593658	0.175534	-3.382	0.00071959	0.0310156	Dlx6	protein_coding
ENSMUSG00000029754	771.297	-0.593658	0.175534	-3.382	0.00071959	0.0310156	Dlx6	protein_coding
ENSMUSG00000029754	771.297	-0.593658	0.175534	-3.382	0.00071959	0.0310156	Dlx6	protein_coding
ENSMUSG00000029754	771.297	-0.593658	0.175534	-3.382	0.00071959	0.0310156	Dlx6	retained_intron
ENSMUSG00000022141	1547.34	0.573124	0.169587	3.37952	0.000726123	0.0311877	Nipbl	protein_coding
ENSMUSG00000042605	2084.48	0.46816	0.138605	3.37764	0.000731097	0.031292	Atxn2	protein_coding_CDS_not_defined
ENSMUSG00000042605	2084.48	0.46816	0.138605	3.37764	0.000731097	0.031292	Atxn2	protein_coding
ENSMUSG00000042605	2084.48	0.46816	0.138605	3.37764	0.000731097	0.031292	Atxn2	protein_coding
ENSMUSG00000042605	2084.48	0.46816	0.138605	3.37764	0.000731097	0.031292	Atxn2	protein_coding_CDS_not_defined
ENSMUSG00000042605	2084.48	0.46816	0.138605	3.37764	0.000731097	0.031292	Atxn2	protein_coding
ENSMUSG00000042605	2084.48	0.46816	0.138605	3.37764	0.000731097	0.031292	Atxn2	protein_coding
ENSMUSG00000042605	2084.48	0.46816	0.138605	3.37764	0.000731097	0.031292	Atxn2	retained_intron
ENSMUSG00000042605	2084.48	0.46816	0.138605	3.37764	0.000731097	0.031292	Atxn2	protein_coding
ENSMUSG00000042605	2084.48	0.46816	0.138605	3.37764	0.000731097	0.031292	Atxn2	retained_intron
ENSMUSG00000042605	2084.48	0.46816	0.138605	3.37764	0.000731097	0.031292	Atxn2	retained_intron
ENSMUSG00000042605	2084.48	0.46816	0.138605	3.37764	0.000731097	0.031292	Atxn2	protein_coding_CDS_not_defined
ENSMUSG00000042605	2084.48	0.46816	0.138605	3.37764	0.000731097	0.031292	Atxn2	retained_intron
ENSMUSG00000042605	2084.48	0.46816	0.138605	3.37764	0.000731097	0.031292	Atxn2	retained_intron
ENSMUSG00000042605	2084.48	0.46816	0.138605	3.37764	0.000731097	0.031292	Atxn2	protein_coding
ENSMUSG00000042605	2084.48	0.46816	0.138605	3.37764	0.000731097	0.031292	Atxn2	retained_intron
ENSMUSG00000042605	2084.48	0.46816	0.138605	3.37764	0.000731097	0.031292	Atxn2	nonsense_mediated_decay
ENSMUSG00000042605	2084.48	0.46816	0.138605	3.37764	0.000731097	0.031292	Atxn2	retained_intron
ENSMUSG00000042605	2084.48	0.46816	0.138605	3.37764	0.000731097	0.031292	Atxn2	retained_intron
ENSMUSG00000042605	2084.48	0.46816	0.138605	3.37764	0.000731097	0.031292	Atxn2	nonsense_mediated_decay
ENSMUSG00000042605	2084.48	0.46816	0.138605	3.37764	0.000731097	0.031292	Atxn2	protein_coding
ENSMUSG00000061878	398.365	-0.724604	0.214763	-3.37397	0.000740932	0.0316028	Sphk1	protein_coding
ENSMUSG00000061878	398.365	-0.724604	0.214763	-3.37397	0.000740932	0.0316028	Sphk1	protein_coding
ENSMUSG00000061878	398.365	-0.724604	0.214763	-3.37397	0.000740932	0.0316028	Sphk1	retained_intron
ENSMUSG00000061878	398.365	-0.724604	0.214763	-3.37397	0.000740932	0.0316028	Sphk1	protein_coding
ENSMUSG00000061878	398.365	-0.724604	0.214763	-3.37397	0.000740932	0.0316028	Sphk1	protein_coding
ENSMUSG00000061878	398.365	-0.724604	0.214763	-3.37397	0.000740932	0.0316028	Sphk1	protein_coding
ENSMUSG00000061878	398.365	-0.724604	0.214763	-3.37397	0.000740932	0.0316028	Sphk1	retained_intron
ENSMUSG00000061878	398.365	-0.724604	0.214763	-3.37397	0.000740932	0.0316028	Sphk1	protein_coding
ENSMUSG00000061878	398.365	-0.724604	0.214763	-3.37397	0.000740932	0.0316028	Sphk1	protein_coding
ENSMUSG00000061878	398.365	-0.724604	0.214763	-3.37397	0.000740932	0.0316028	Sphk1	protein_coding
ENSMUSG00000061878	398.365	-0.724604	0.214763	-3.37397	0.000740932	0.0316028	Sphk1	protein_coding
ENSMUSG00000061878	398.365	-0.724604	0.214763	-3.37397	0.000740932	0.0316028	Sphk1	protein_coding_CDS_not_defined
ENSMUSG00000061878	398.365	-0.724604	0.214763	-3.37397	0.000740932	0.0316028	Sphk1	protein_coding
ENSMUSG00000061878	398.365	-0.724604	0.214763	-3.37397	0.000740932	0.0316028	Sphk1	protein_coding
ENSMUSG00000061878	398.365	-0.724604	0.214763	-3.37397	0.000740932	0.0316028	Sphk1	retained_intron
ENSMUSG00000061878	398.365	-0.724604	0.214763	-3.37397	0.000740932	0.0316028	Sphk1	retained_intron
ENSMUSG00000061878	398.365	-0.724604	0.214763	-3.37397	0.000740932	0.0316028	Sphk1	protein_coding
ENSMUSG00000025813	3057.45	0.529938	0.157346	3.36799	0.000757187	0.0321844	Homer2	protein_coding
ENSMUSG00000025813	3057.45	0.529938	0.157346	3.36799	0.000757187	0.0321844	Homer2	protein_coding
ENSMUSG00000025813	3057.45	0.529938	0.157346	3.36799	0.000757187	0.0321844	Homer2	protein_coding
ENSMUSG00000025813	3057.45	0.529938	0.157346	3.36799	0.000757187	0.0321844	Homer2	nonsense_mediated_decay
ENSMUSG00000025813	3057.45	0.529938	0.157346	3.36799	0.000757187	0.0321844	Homer2	protein_coding
ENSMUSG00000025813	3057.45	0.529938	0.157346	3.36799	0.000757187	0.0321844	Homer2	protein_coding_CDS_not_defined
ENSMUSG00000025813	3057.45	0.529938	0.157346	3.36799	0.000757187	0.0321844	Homer2	protein_coding_CDS_not_defined
ENSMUSG00000025813	3057.45	0.529938	0.157346	3.36799	0.000757187	0.0321844	Homer2	protein_coding_CDS_not_defined
ENSMUSG00000025813	3057.45	0.529938	0.157346	3.36799	0.000757187	0.0321844	Homer2	protein_coding_CDS_not_defined
ENSMUSG00000017776	2749.99	0.434387	0.129016	3.36692	0.000760115	0.0321974	Crk	protein_coding
ENSMUSG00000017776	2749.99	0.434387	0.129016	3.36692	0.000760115	0.0321974	Crk	protein_coding
ENSMUSG00000017776	2749.99	0.434387	0.129016	3.36692	0.000760115	0.0321974	Crk	protein_coding
ENSMUSG00000017776	2749.99	0.434387	0.129016	3.36692	0.000760115	0.0321974	Crk	protein_coding
ENSMUSG00000017776	2749.99	0.434387	0.129016	3.36692	0.000760115	0.0321974	Crk	protein_coding
ENSMUSG00000053475	200.248	0.962647	0.286276	3.36265	0.000771974	0.0325874	Tnfaip6	protein_coding
ENSMUSG00000001552	2761.44	-0.425917	0.126873	-3.35704	0.000787831	0.0330297	Jup	protein_coding_CDS_not_defined
ENSMUSG00000001552	2761.44	-0.425917	0.126873	-3.35704	0.000787831	0.0330297	Jup	protein_coding
ENSMUSG00000001552	2761.44	-0.425917	0.126873	-3.35704	0.000787831	0.0330297	Jup	protein_coding_CDS_not_defined
ENSMUSG00000001552	2761.44	-0.425917	0.126873	-3.35704	0.000787831	0.0330297	Jup	protein_coding
ENSMUSG00000001552	2761.44	-0.425917	0.126873	-3.35704	0.000787831	0.0330297	Jup	protein_coding_CDS_not_defined
ENSMUSG00000001552	2761.44	-0.425917	0.126873	-3.35704	0.000787831	0.0330297	Jup	protein_coding_CDS_not_defined
ENSMUSG00000001552	2761.44	-0.425917	0.126873	-3.35704	0.000787831	0.0330297	Jup	protein_coding_CDS_not_defined
ENSMUSG00000001552	2761.44	-0.425917	0.126873	-3.35704	0.000787831	0.0330297	Jup	protein_coding_CDS_not_defined
ENSMUSG00000001552	2761.44	-0.425917	0.126873	-3.35704	0.000787831	0.0330297	Jup	protein_coding_CDS_not_defined
ENSMUSG00000069049	1040.39	0.574914	0.171227	3.35761	0.00078619	0.0330297	Eif2s3y	protein_coding
ENSMUSG00000069049	1040.39	0.574914	0.171227	3.35761	0.00078619	0.0330297	Eif2s3y	retained_intron
ENSMUSG00000069049	1040.39	0.574914	0.171227	3.35761	0.00078619	0.0330297	Eif2s3y	retained_intron
ENSMUSG00000069049	1040.39	0.574914	0.171227	3.35761	0.00078619	0.0330297	Eif2s3y	retained_intron
ENSMUSG00000069049	1040.39	0.574914	0.171227	3.35761	0.00078619	0.0330297	Eif2s3y	protein_coding_CDS_not_defined
ENSMUSG00000069049	1040.39	0.574914	0.171227	3.35761	0.00078619	0.0330297	Eif2s3y	retained_intron
ENSMUSG00000002083	257.277	-0.845788	0.252169	-3.35405	0.000796375	0.0332744	Bbc3	protein_coding
ENSMUSG00000002083	257.277	-0.845788	0.252169	-3.35405	0.000796375	0.0332744	Bbc3	protein_coding
ENSMUSG00000002083	257.277	-0.845788	0.252169	-3.35405	0.000796375	0.0332744	Bbc3	protein_coding
ENSMUSG00000002083	257.277	-0.845788	0.252169	-3.35405	0.000796375	0.0332744	Bbc3	retained_intron
ENSMUSG00000035133	1894.46	0.500939	0.149403	3.35294	0.000799584	0.0332952	Arhgap5	protein_coding_CDS_not_defined
ENSMUSG00000035133	1894.46	0.500939	0.149403	3.35294	0.000799584	0.0332952	Arhgap5	protein_coding
ENSMUSG00000035133	1894.46	0.500939	0.149403	3.35294	0.000799584	0.0332952	Arhgap5	protein_coding
ENSMUSG00000035133	1894.46	0.500939	0.149403	3.35294	0.000799584	0.0332952	Arhgap5	protein_coding
ENSMUSG00000002949	1449.6	-0.476059	0.142074	-3.35078	0.000805829	0.0334184	Timm44	retained_intron
ENSMUSG00000002949	1449.6	-0.476059	0.142074	-3.35078	0.000805829	0.0334184	Timm44	protein_coding
ENSMUSG00000002949	1449.6	-0.476059	0.142074	-3.35078	0.000805829	0.0334184	Timm44	retained_intron
ENSMUSG00000002949	1449.6	-0.476059	0.142074	-3.35078	0.000805829	0.0334184	Timm44	retained_intron
ENSMUSG00000002949	1449.6	-0.476059	0.142074	-3.35078	0.000805829	0.0334184	Timm44	retained_intron
ENSMUSG00000002949	1449.6	-0.476059	0.142074	-3.35078	0.000805829	0.0334184	Timm44	retained_intron
ENSMUSG00000002949	1449.6	-0.476059	0.142074	-3.35078	0.000805829	0.0334184	Timm44	protein_coding_CDS_not_defined
ENSMUSG00000002949	1449.6	-0.476059	0.142074	-3.35078	0.000805829	0.0334184	Timm44	retained_intron
ENSMUSG00000002949	1449.6	-0.476059	0.142074	-3.35078	0.000805829	0.0334184	Timm44	protein_coding_CDS_not_defined
ENSMUSG00000034255	565.873	-0.64064	0.191241	-3.34991	0.000808365	0.0334184	Arhgap27	protein_coding
ENSMUSG00000034255	565.873	-0.64064	0.191241	-3.34991	0.000808365	0.0334184	Arhgap27	retained_intron
ENSMUSG00000034255	565.873	-0.64064	0.191241	-3.34991	0.000808365	0.0334184	Arhgap27	protein_coding
ENSMUSG00000034255	565.873	-0.64064	0.191241	-3.34991	0.000808365	0.0334184	Arhgap27	retained_intron
ENSMUSG00000034255	565.873	-0.64064	0.191241	-3.34991	0.000808365	0.0334184	Arhgap27	protein_coding_CDS_not_defined
ENSMUSG00000034255	565.873	-0.64064	0.191241	-3.34991	0.000808365	0.0334184	Arhgap27	retained_intron
ENSMUSG00000034255	565.873	-0.64064	0.191241	-3.34991	0.000808365	0.0334184	Arhgap27	retained_intron
ENSMUSG00000034255	565.873	-0.64064	0.191241	-3.34991	0.000808365	0.0334184	Arhgap27	retained_intron
ENSMUSG00000034255	565.873	-0.64064	0.191241	-3.34991	0.000808365	0.0334184	Arhgap27	protein_coding
ENSMUSG00000034255	565.873	-0.64064	0.191241	-3.34991	0.000808365	0.0334184	Arhgap27	protein_coding
ENSMUSG00000034255	565.873	-0.64064	0.191241	-3.34991	0.000808365	0.0334184	Arhgap27	protein_coding
ENSMUSG00000046160	2106.4	-0.551903	0.164791	-3.34911	0.000810703	0.0334184	Olig1	protein_coding
ENSMUSG00000026235	1556.61	0.491591	0.14697	3.34485	0.000823281	0.0337772	Epha4	protein_coding
ENSMUSG00000026235	1556.61	0.491591	0.14697	3.34485	0.000823281	0.0337772	Epha4	nonsense_mediated_decay
ENSMUSG00000026235	1556.61	0.491591	0.14697	3.34485	0.000823281	0.0337772	Epha4	protein_coding
ENSMUSG00000026235	1556.61	0.491591	0.14697	3.34485	0.000823281	0.0337772	Epha4	protein_coding
ENSMUSG00000026235	1556.61	0.491591	0.14697	3.34485	0.000823281	0.0337772	Epha4	nonsense_mediated_decay
ENSMUSG00000026235	1556.61	0.491591	0.14697	3.34485	0.000823281	0.0337772	Epha4	retained_intron
ENSMUSG00000026235	1556.61	0.491591	0.14697	3.34485	0.000823281	0.0337772	Epha4	protein_coding
ENSMUSG00000041258	1408.01	0.499059	0.149227	3.3443	0.000824907	0.0337772	Zfp236	protein_coding
ENSMUSG00000041258	1408.01	0.499059	0.149227	3.3443	0.000824907	0.0337772	Zfp236	nonsense_mediated_decay
ENSMUSG00000041258	1408.01	0.499059	0.149227	3.3443	0.000824907	0.0337772	Zfp236	protein_coding
ENSMUSG00000041258	1408.01	0.499059	0.149227	3.3443	0.000824907	0.0337772	Zfp236	nonsense_mediated_decay
ENSMUSG00000041258	1408.01	0.499059	0.149227	3.3443	0.000824907	0.0337772	Zfp236	retained_intron
ENSMUSG00000041258	1408.01	0.499059	0.149227	3.3443	0.000824907	0.0337772	Zfp236	protein_coding
ENSMUSG00000041258	1408.01	0.499059	0.149227	3.3443	0.000824907	0.0337772	Zfp236	protein_coding_CDS_not_defined
ENSMUSG00000030541	1044.59	-0.512094	0.153189	-3.34289	0.000829115	0.0338367	Idh2	protein_coding
ENSMUSG00000030541	1044.59	-0.512094	0.153189	-3.34289	0.000829115	0.0338367	Idh2	nonsense_mediated_decay
ENSMUSG00000030541	1044.59	-0.512094	0.153189	-3.34289	0.000829115	0.0338367	Idh2	retained_intron
ENSMUSG00000030541	1044.59	-0.512094	0.153189	-3.34289	0.000829115	0.0338367	Idh2	retained_intron
ENSMUSG00000030541	1044.59	-0.512094	0.153189	-3.34289	0.000829115	0.0338367	Idh2	protein_coding
ENSMUSG00000030541	1044.59	-0.512094	0.153189	-3.34289	0.000829115	0.0338367	Idh2	nonsense_mediated_decay
ENSMUSG00000030541	1044.59	-0.512094	0.153189	-3.34289	0.000829115	0.0338367	Idh2	retained_intron
ENSMUSG00000023150	2773.59	0.45376	0.135976	3.33705	0.000846722	0.0341021	Ivns1abp	protein_coding
ENSMUSG00000023150	2773.59	0.45376	0.135976	3.33705	0.000846722	0.0341021	Ivns1abp	protein_coding
ENSMUSG00000023150	2773.59	0.45376	0.135976	3.33705	0.000846722	0.0341021	Ivns1abp	protein_coding
ENSMUSG00000023150	2773.59	0.45376	0.135976	3.33705	0.000846722	0.0341021	Ivns1abp	nonsense_mediated_decay
ENSMUSG00000023150	2773.59	0.45376	0.135976	3.33705	0.000846722	0.0341021	Ivns1abp	protein_coding
ENSMUSG00000034121	188.978	-0.954976	0.286001	-3.33906	0.000840614	0.0341021	Mks1	protein_coding
ENSMUSG00000034121	188.978	-0.954976	0.286001	-3.33906	0.000840614	0.0341021	Mks1	retained_intron
ENSMUSG00000034121	188.978	-0.954976	0.286001	-3.33906	0.000840614	0.0341021	Mks1	retained_intron
ENSMUSG00000034121	188.978	-0.954976	0.286001	-3.33906	0.000840614	0.0341021	Mks1	retained_intron
ENSMUSG00000034121	188.978	-0.954976	0.286001	-3.33906	0.000840614	0.0341021	Mks1	retained_intron
ENSMUSG00000053550	4260.25	0.408955	0.122486	3.3388	0.000841399	0.0341021	Shisa7	protein_coding
ENSMUSG00000053550	4260.25	0.408955	0.122486	3.3388	0.000841399	0.0341021	Shisa7	protein_coding
ENSMUSG00000053550	4260.25	0.408955	0.122486	3.3388	0.000841399	0.0341021	Shisa7	protein_coding
ENSMUSG00000053550	4260.25	0.408955	0.122486	3.3388	0.000841399	0.0341021	Shisa7	retained_intron
ENSMUSG00000053550	4260.25	0.408955	0.122486	3.3388	0.000841399	0.0341021	Shisa7	retained_intron
ENSMUSG00000102697	783.258	0.591103	0.177123	3.33724	0.000846139	0.0341021	Pcdhac2	protein_coding
ENSMUSG00000021198	2178.67	0.451814	0.135607	3.33179	0.000862893	0.0342872	Unc79	protein_coding
ENSMUSG00000021198	2178.67	0.451814	0.135607	3.33179	0.000862893	0.0342872	Unc79	protein_coding
ENSMUSG00000021198	2178.67	0.451814	0.135607	3.33179	0.000862893	0.0342872	Unc79	retained_intron
ENSMUSG00000021198	2178.67	0.451814	0.135607	3.33179	0.000862893	0.0342872	Unc79	protein_coding
ENSMUSG00000021198	2178.67	0.451814	0.135607	3.33179	0.000862893	0.0342872	Unc79	protein_coding
ENSMUSG00000021198	2178.67	0.451814	0.135607	3.33179	0.000862893	0.0342872	Unc79	protein_coding
ENSMUSG00000021198	2178.67	0.451814	0.135607	3.33179	0.000862893	0.0342872	Unc79	retained_intron
ENSMUSG00000021198	2178.67	0.451814	0.135607	3.33179	0.000862893	0.0342872	Unc79	protein_coding
ENSMUSG00000021198	2178.67	0.451814	0.135607	3.33179	0.000862893	0.0342872	Unc79	nonsense_mediated_decay
ENSMUSG00000022811	2110.73	0.503794	0.151163	3.3328	0.000859766	0.0342872	Zfp148	protein_coding
ENSMUSG00000022811	2110.73	0.503794	0.151163	3.3328	0.000859766	0.0342872	Zfp148	protein_coding
ENSMUSG00000022811	2110.73	0.503794	0.151163	3.3328	0.000859766	0.0342872	Zfp148	protein_coding_CDS_not_defined
ENSMUSG00000022811	2110.73	0.503794	0.151163	3.3328	0.000859766	0.0342872	Zfp148	protein_coding_CDS_not_defined
ENSMUSG00000022811	2110.73	0.503794	0.151163	3.3328	0.000859766	0.0342872	Zfp148	protein_coding
ENSMUSG00000026958	766.216	-0.598634	0.179715	-3.33102	0.000865273	0.0342872	Dpp7	protein_coding_CDS_not_defined
ENSMUSG00000026958	766.216	-0.598634	0.179715	-3.33102	0.000865273	0.0342872	Dpp7	protein_coding_CDS_not_defined
ENSMUSG00000026958	766.216	-0.598634	0.179715	-3.33102	0.000865273	0.0342872	Dpp7	protein_coding_CDS_not_defined
ENSMUSG00000026958	766.216	-0.598634	0.179715	-3.33102	0.000865273	0.0342872	Dpp7	protein_coding
ENSMUSG00000026958	766.216	-0.598634	0.179715	-3.33102	0.000865273	0.0342872	Dpp7	protein_coding_CDS_not_defined
ENSMUSG00000026958	766.216	-0.598634	0.179715	-3.33102	0.000865273	0.0342872	Dpp7	protein_coding_CDS_not_defined
ENSMUSG00000026958	766.216	-0.598634	0.179715	-3.33102	0.000865273	0.0342872	Dpp7	protein_coding_CDS_not_defined
ENSMUSG00000026958	766.216	-0.598634	0.179715	-3.33102	0.000865273	0.0342872	Dpp7	protein_coding_CDS_not_defined
ENSMUSG00000026958	766.216	-0.598634	0.179715	-3.33102	0.000865273	0.0342872	Dpp7	protein_coding_CDS_not_defined
ENSMUSG00000026958	766.216	-0.598634	0.179715	-3.33102	0.000865273	0.0342872	Dpp7	protein_coding_CDS_not_defined
ENSMUSG00000052684	1384.86	-0.483741	0.145076	-3.33439	0.000854856	0.0342872	Jun	protein_coding
ENSMUSG00000052684	1384.86	-0.483741	0.145076	-3.33439	0.000854856	0.0342872	Jun	protein_coding
ENSMUSG00000067194	2960.73	0.537796	0.16136	3.33289	0.000859483	0.0342872	Eif1ax	retained_intron
ENSMUSG00000067194	2960.73	0.537796	0.16136	3.33289	0.000859483	0.0342872	Eif1ax	protein_coding
ENSMUSG00000035173	710.099	0.567912	0.170656	3.32781	0.00087531	0.0345733	Ccdc186	protein_coding
ENSMUSG00000035173	710.099	0.567912	0.170656	3.32781	0.00087531	0.0345733	Ccdc186	protein_coding
ENSMUSG00000035173	710.099	0.567912	0.170656	3.32781	0.00087531	0.0345733	Ccdc186	protein_coding
ENSMUSG00000035173	710.099	0.567912	0.170656	3.32781	0.00087531	0.0345733	Ccdc186	retained_intron
ENSMUSG00000035173	710.099	0.567912	0.170656	3.32781	0.00087531	0.0345733	Ccdc186	retained_intron
ENSMUSG00000035173	710.099	0.567912	0.170656	3.32781	0.00087531	0.0345733	Ccdc186	retained_intron
ENSMUSG00000029657	3507.43	0.452367	0.136228	3.32067	0.00089802	0.0353567	Hsph1	protein_coding
ENSMUSG00000029657	3507.43	0.452367	0.136228	3.32067	0.00089802	0.0353567	Hsph1	protein_coding
ENSMUSG00000029657	3507.43	0.452367	0.136228	3.32067	0.00089802	0.0353567	Hsph1	protein_coding
ENSMUSG00000029657	3507.43	0.452367	0.136228	3.32067	0.00089802	0.0353567	Hsph1	protein_coding
ENSMUSG00000029657	3507.43	0.452367	0.136228	3.32067	0.00089802	0.0353567	Hsph1	retained_intron
ENSMUSG00000029657	3507.43	0.452367	0.136228	3.32067	0.00089802	0.0353567	Hsph1	retained_intron
ENSMUSG00000029657	3507.43	0.452367	0.136228	3.32067	0.00089802	0.0353567	Hsph1	retained_intron
ENSMUSG00000029657	3507.43	0.452367	0.136228	3.32067	0.00089802	0.0353567	Hsph1	protein_coding
ENSMUSG00000029657	3507.43	0.452367	0.136228	3.32067	0.00089802	0.0353567	Hsph1	protein_coding
ENSMUSG00000029657	3507.43	0.452367	0.136228	3.32067	0.00089802	0.0353567	Hsph1	protein_coding
ENSMUSG00000029657	3507.43	0.452367	0.136228	3.32067	0.00089802	0.0353567	Hsph1	protein_coding_CDS_not_defined
ENSMUSG00000063760	562.582	0.627	0.188899	3.31922	0.000902678	0.0354265	Rnf217	protein_coding
ENSMUSG00000117819	122.582	-1.19834	0.361187	-3.31778	0.000907365	0.035497	Gm50253	nonsense_mediated_decay
ENSMUSG00000040351	1095.69	0.507132	0.152949	3.3157	0.000914148	0.0356489	Ankib1	protein_coding
ENSMUSG00000040351	1095.69	0.507132	0.152949	3.3157	0.000914148	0.0356489	Ankib1	retained_intron
ENSMUSG00000040351	1095.69	0.507132	0.152949	3.3157	0.000914148	0.0356489	Ankib1	protein_coding
ENSMUSG00000040351	1095.69	0.507132	0.152949	3.3157	0.000914148	0.0356489	Ankib1	retained_intron
ENSMUSG00000040351	1095.69	0.507132	0.152949	3.3157	0.000914148	0.0356489	Ankib1	retained_intron
ENSMUSG00000040351	1095.69	0.507132	0.152949	3.3157	0.000914148	0.0356489	Ankib1	retained_intron
ENSMUSG00000032020	1937.59	0.441393	0.133353	3.30995	0.000933122	0.0362201	Ubash3b	protein_coding
ENSMUSG00000032020	1937.59	0.441393	0.133353	3.30995	0.000933122	0.0362201	Ubash3b	protein_coding
ENSMUSG00000032020	1937.59	0.441393	0.133353	3.30995	0.000933122	0.0362201	Ubash3b	protein_coding_CDS_not_defined
ENSMUSG00000032020	1937.59	0.441393	0.133353	3.30995	0.000933122	0.0362201	Ubash3b	protein_coding
ENSMUSG00000032020	1937.59	0.441393	0.133353	3.30995	0.000933122	0.0362201	Ubash3b	protein_coding
ENSMUSG00000032020	1937.59	0.441393	0.133353	3.30995	0.000933122	0.0362201	Ubash3b	protein_coding_CDS_not_defined
ENSMUSG00000067336	2683.13	0.513161	0.155058	3.30948	0.000934694	0.0362201	Bmpr2	protein_coding
ENSMUSG00000067336	2683.13	0.513161	0.155058	3.30948	0.000934694	0.0362201	Bmpr2	retained_intron
[truncated: 110,625 more rows]

## Sheet: Olf_bulb_inversion
gene_id	baseMean	log2FoldChange	lfcSE	stat	pvalue	padj	gene_name	source
ENSMUSG00000121137	1160.77	2.60238	0.180434	14.4229	3.71342e-47	5.89728e-43	Gm56555	lncRNA
ENSMUSG00000029135	2220.01	1.95566	0.150305	13.0113	1.05506e-38	8.3777e-35	Fosl2	protein_coding
ENSMUSG00000029135	2220.01	1.95566	0.150305	13.0113	1.05506e-38	8.3777e-35	Fosl2	retained_intron
ENSMUSG00000029135	2220.01	1.95566	0.150305	13.0113	1.05506e-38	8.3777e-35	Fosl2	retained_intron
ENSMUSG00000026864	6088.58	1.44111	0.125578	11.4758	1.74609e-30	9.24322e-27	Hspa5	protein_coding
ENSMUSG00000026864	6088.58	1.44111	0.125578	11.4758	1.74609e-30	9.24322e-27	Hspa5	protein_coding
ENSMUSG00000026864	6088.58	1.44111	0.125578	11.4758	1.74609e-30	9.24322e-27	Hspa5	nonsense_mediated_decay
ENSMUSG00000026864	6088.58	1.44111	0.125578	11.4758	1.74609e-30	9.24322e-27	Hspa5	retained_intron
ENSMUSG00000026864	6088.58	1.44111	0.125578	11.4758	1.74609e-30	9.24322e-27	Hspa5	retained_intron
ENSMUSG00000026864	6088.58	1.44111	0.125578	11.4758	1.74609e-30	9.24322e-27	Hspa5	retained_intron
ENSMUSG00000055866	1012.05	1.6343	0.153581	10.6413	1.91382e-26	7.59834e-23	Per2	protein_coding
ENSMUSG00000055866	1012.05	1.6343	0.153581	10.6413	1.91382e-26	7.59834e-23	Per2	protein_coding_CDS_not_defined
ENSMUSG00000051111	2927.4	1.28754	0.12321	10.45	1.4657e-25	4.65536e-22	Sv2c	protein_coding
ENSMUSG00000051111	2927.4	1.28754	0.12321	10.45	1.4657e-25	4.65536e-22	Sv2c	protein_coding_CDS_not_defined
ENSMUSG00000051111	2927.4	1.28754	0.12321	10.45	1.4657e-25	4.65536e-22	Sv2c	protein_coding
ENSMUSG00000051111	2927.4	1.28754	0.12321	10.45	1.4657e-25	4.65536e-22	Sv2c	protein_coding_CDS_not_defined
ENSMUSG00000029368	222.819	7.82292	0.763563	10.2453	1.24264e-24	3.28905e-21	Alb	protein_coding
ENSMUSG00000029368	222.819	7.82292	0.763563	10.2453	1.24264e-24	3.28905e-21	Alb	protein_coding_CDS_not_defined
ENSMUSG00000029368	222.819	7.82292	0.763563	10.2453	1.24264e-24	3.28905e-21	Alb	protein_coding_CDS_not_defined
ENSMUSG00000033730	1504.07	1.78419	0.176566	10.105	5.25072e-24	1.19124e-20	Egr3	protein_coding
ENSMUSG00000033730	1504.07	1.78419	0.176566	10.105	5.25072e-24	1.19124e-20	Egr3	protein_coding
ENSMUSG00000033730	1504.07	1.78419	0.176566	10.105	5.25072e-24	1.19124e-20	Egr3	protein_coding_CDS_not_defined
ENSMUSG00000033730	1504.07	1.78419	0.176566	10.105	5.25072e-24	1.19124e-20	Egr3	retained_intron
ENSMUSG00000121069	1722.19	1.79868	0.178558	10.0734	7.2454e-24	1.4383e-20	Gm56730	lncRNA
ENSMUSG00000007682	2237.13	1.46851	0.148977	9.85725	6.37727e-23	1.1253e-19	Dio2	protein_coding
ENSMUSG00000026822	115.361	5.35394	0.546523	9.79637	1.167e-22	1.85332e-19	Lcn2	protein_coding_CDS_not_defined
ENSMUSG00000026822	115.361	5.35394	0.546523	9.79637	1.167e-22	1.85332e-19	Lcn2	protein_coding
ENSMUSG00000026822	115.361	5.35394	0.546523	9.79637	1.167e-22	1.85332e-19	Lcn2	retained_intron
ENSMUSG00000026822	115.361	5.35394	0.546523	9.79637	1.167e-22	1.85332e-19	Lcn2	retained_intron
ENSMUSG00000026822	115.361	5.35394	0.546523	9.79637	1.167e-22	1.85332e-19	Lcn2	protein_coding
ENSMUSG00000026822	115.361	5.35394	0.546523	9.79637	1.167e-22	1.85332e-19	Lcn2	retained_intron
ENSMUSG00000029657	4855.78	1.27175	0.132444	9.60224	7.82288e-22	1.12941e-18	Hsph1	protein_coding
ENSMUSG00000029657	4855.78	1.27175	0.132444	9.60224	7.82288e-22	1.12941e-18	Hsph1	protein_coding
ENSMUSG00000029657	4855.78	1.27175	0.132444	9.60224	7.82288e-22	1.12941e-18	Hsph1	protein_coding
ENSMUSG00000029657	4855.78	1.27175	0.132444	9.60224	7.82288e-22	1.12941e-18	Hsph1	protein_coding
ENSMUSG00000029657	4855.78	1.27175	0.132444	9.60224	7.82288e-22	1.12941e-18	Hsph1	retained_intron
ENSMUSG00000029657	4855.78	1.27175	0.132444	9.60224	7.82288e-22	1.12941e-18	Hsph1	retained_intron
ENSMUSG00000029657	4855.78	1.27175	0.132444	9.60224	7.82288e-22	1.12941e-18	Hsph1	retained_intron
ENSMUSG00000029657	4855.78	1.27175	0.132444	9.60224	7.82288e-22	1.12941e-18	Hsph1	protein_coding
ENSMUSG00000029657	4855.78	1.27175	0.132444	9.60224	7.82288e-22	1.12941e-18	Hsph1	protein_coding
ENSMUSG00000029657	4855.78	1.27175	0.132444	9.60224	7.82288e-22	1.12941e-18	Hsph1	protein_coding
ENSMUSG00000029657	4855.78	1.27175	0.132444	9.60224	7.82288e-22	1.12941e-18	Hsph1	protein_coding_CDS_not_defined
ENSMUSG00000023087	7022.31	1.13244	0.121717	9.30388	1.35414e-20	1.7921e-17	Noct	protein_coding
ENSMUSG00000023087	7022.31	1.13244	0.121717	9.30388	1.35414e-20	1.7921e-17	Noct	protein_coding
ENSMUSG00000023087	7022.31	1.13244	0.121717	9.30388	1.35414e-20	1.7921e-17	Noct	protein_coding
ENSMUSG00000023087	7022.31	1.13244	0.121717	9.30388	1.35414e-20	1.7921e-17	Noct	protein_coding
ENSMUSG00000007617	1996.24	1.4086	0.152319	9.24773	2.29317e-20	2.80138e-17	Homer1	protein_coding_CDS_not_defined
ENSMUSG00000007617	1996.24	1.4086	0.152319	9.24773	2.29317e-20	2.80138e-17	Homer1	protein_coding
ENSMUSG00000007617	1996.24	1.4086	0.152319	9.24773	2.29317e-20	2.80138e-17	Homer1	protein_coding
ENSMUSG00000007617	1996.24	1.4086	0.152319	9.24773	2.29317e-20	2.80138e-17	Homer1	protein_coding
ENSMUSG00000007617	1996.24	1.4086	0.152319	9.24773	2.29317e-20	2.80138e-17	Homer1	protein_coding
ENSMUSG00000007617	1996.24	1.4086	0.152319	9.24773	2.29317e-20	2.80138e-17	Homer1	protein_coding
ENSMUSG00000007617	1996.24	1.4086	0.152319	9.24773	2.29317e-20	2.80138e-17	Homer1	protein_coding
ENSMUSG00000007617	1996.24	1.4086	0.152319	9.24773	2.29317e-20	2.80138e-17	Homer1	protein_coding
ENSMUSG00000007617	1996.24	1.4086	0.152319	9.24773	2.29317e-20	2.80138e-17	Homer1	protein_coding
ENSMUSG00000007617	1996.24	1.4086	0.152319	9.24773	2.29317e-20	2.80138e-17	Homer1	protein_coding
ENSMUSG00000007617	1996.24	1.4086	0.152319	9.24773	2.29317e-20	2.80138e-17	Homer1	protein_coding
ENSMUSG00000007617	1996.24	1.4086	0.152319	9.24773	2.29317e-20	2.80138e-17	Homer1	protein_coding
ENSMUSG00000028341	572.388	2.18083	0.249232	8.7502	2.12982e-18	2.36683e-15	Nr4a3	protein_coding
ENSMUSG00000028341	572.388	2.18083	0.249232	8.7502	2.12982e-18	2.36683e-15	Nr4a3	protein_coding_CDS_not_defined
ENSMUSG00000028341	572.388	2.18083	0.249232	8.7502	2.12982e-18	2.36683e-15	Nr4a3	protein_coding
ENSMUSG00000028341	572.388	2.18083	0.249232	8.7502	2.12982e-18	2.36683e-15	Nr4a3	protein_coding_CDS_not_defined
ENSMUSG00000106874	1386.31	1.54301	0.176451	8.74473	2.23553e-18	2.36683e-15	Gm20186	lncRNA
ENSMUSG00000106874	1386.31	1.54301	0.176451	8.74473	2.23553e-18	2.36683e-15	Gm20186	lncRNA
ENSMUSG00000106874	1386.31	1.54301	0.176451	8.74473	2.23553e-18	2.36683e-15	Gm20186	lncRNA
ENSMUSG00000106874	1386.31	1.54301	0.176451	8.74473	2.23553e-18	2.36683e-15	Gm20186	lncRNA
ENSMUSG00000106874	1386.31	1.54301	0.176451	8.74473	2.23553e-18	2.36683e-15	Gm20186	lncRNA
ENSMUSG00000020571	2310.69	1.088	0.127541	8.53059	1.45606e-17	1.44523e-14	Pdia6	retained_intron
ENSMUSG00000020571	2310.69	1.088	0.127541	8.53059	1.45606e-17	1.44523e-14	Pdia6	protein_coding
ENSMUSG00000020571	2310.69	1.088	0.127541	8.53059	1.45606e-17	1.44523e-14	Pdia6	protein_coding
ENSMUSG00000020571	2310.69	1.088	0.127541	8.53059	1.45606e-17	1.44523e-14	Pdia6	protein_coding_CDS_not_defined
ENSMUSG00000020571	2310.69	1.088	0.127541	8.53059	1.45606e-17	1.44523e-14	Pdia6	retained_intron
ENSMUSG00000020571	2310.69	1.088	0.127541	8.53059	1.45606e-17	1.44523e-14	Pdia6	protein_coding_CDS_not_defined
ENSMUSG00000038894	1294.48	1.2227	0.145005	8.43209	3.39558e-17	3.17207e-14	Irs2	protein_coding
ENSMUSG00000086320	134.319	3.26655	0.395218	8.26519	1.39478e-16	1.23058e-13	Gm12840	lncRNA
ENSMUSG00000020484	2091.92	1.1298	0.137936	8.19073	2.59649e-16	2.09792e-13	Xbp1	protein_coding
ENSMUSG00000020484	2091.92	1.1298	0.137936	8.19073	2.59649e-16	2.09792e-13	Xbp1	protein_coding
ENSMUSG00000020484	2091.92	1.1298	0.137936	8.19073	2.59649e-16	2.09792e-13	Xbp1	retained_intron
ENSMUSG00000020484	2091.92	1.1298	0.137936	8.19073	2.59649e-16	2.09792e-13	Xbp1	protein_coding
ENSMUSG00000020484	2091.92	1.1298	0.137936	8.19073	2.59649e-16	2.09792e-13	Xbp1	protein_coding
ENSMUSG00000104498	755.122	1.47207	0.17977	8.18864	2.64205e-16	2.09792e-13	Gm37110	TEC
ENSMUSG00000058922	249.511	-11.3714	1.46154	-7.78038	7.23071e-15	5.46814e-12	Gm10052	processed_pseudogene
ENSMUSG00000003814	8827.04	0.877752	0.112909	7.774	7.60454e-15	5.48944e-12	Calr	protein_coding
ENSMUSG00000003814	8827.04	0.877752	0.112909	7.774	7.60454e-15	5.48944e-12	Calr	retained_intron
ENSMUSG00000003814	8827.04	0.877752	0.112909	7.774	7.60454e-15	5.48944e-12	Calr	retained_intron
ENSMUSG00000003814	8827.04	0.877752	0.112909	7.774	7.60454e-15	5.48944e-12	Calr	retained_intron
ENSMUSG00000021587	1403.23	1.13209	0.146921	7.7054	1.30438e-14	8.81789e-12	Pcsk1	protein_coding
ENSMUSG00000021587	1403.23	1.13209	0.146921	7.7054	1.30438e-14	8.81789e-12	Pcsk1	retained_intron
ENSMUSG00000021587	1403.23	1.13209	0.146921	7.7054	1.30438e-14	8.81789e-12	Pcsk1	protein_coding
ENSMUSG00000045193	2094.94	-1.0588	0.137459	-7.70266	1.33259e-14	8.81789e-12	Cirbp	protein_coding
ENSMUSG00000045193	2094.94	-1.0588	0.137459	-7.70266	1.33259e-14	8.81789e-12	Cirbp	protein_coding
ENSMUSG00000045193	2094.94	-1.0588	0.137459	-7.70266	1.33259e-14	8.81789e-12	Cirbp	nonsense_mediated_decay
ENSMUSG00000045193	2094.94	-1.0588	0.137459	-7.70266	1.33259e-14	8.81789e-12	Cirbp	retained_intron
ENSMUSG00000045193	2094.94	-1.0588	0.137459	-7.70266	1.33259e-14	8.81789e-12	Cirbp	retained_intron
ENSMUSG00000045193	2094.94	-1.0588	0.137459	-7.70266	1.33259e-14	8.81789e-12	Cirbp	retained_intron
ENSMUSG00000045193	2094.94	-1.0588	0.137459	-7.70266	1.33259e-14	8.81789e-12	Cirbp	retained_intron
ENSMUSG00000021224	1561.39	1.17305	0.153952	7.61963	2.54395e-14	1.61602e-11	Numb	protein_coding
ENSMUSG00000021224	1561.39	1.17305	0.153952	7.61963	2.54395e-14	1.61602e-11	Numb	nonsense_mediated_decay
ENSMUSG00000021224	1561.39	1.17305	0.153952	7.61963	2.54395e-14	1.61602e-11	Numb	nonsense_mediated_decay
ENSMUSG00000021224	1561.39	1.17305	0.153952	7.61963	2.54395e-14	1.61602e-11	Numb	protein_coding
ENSMUSG00000021224	1561.39	1.17305	0.153952	7.61963	2.54395e-14	1.61602e-11	Numb	protein_coding
ENSMUSG00000021224	1561.39	1.17305	0.153952	7.61963	2.54395e-14	1.61602e-11	Numb	protein_coding
ENSMUSG00000021224	1561.39	1.17305	0.153952	7.61963	2.54395e-14	1.61602e-11	Numb	protein_coding
ENSMUSG00000021224	1561.39	1.17305	0.153952	7.61963	2.54395e-14	1.61602e-11	Numb	protein_coding
ENSMUSG00000021224	1561.39	1.17305	0.153952	7.61963	2.54395e-14	1.61602e-11	Numb	protein_coding
ENSMUSG00000021224	1561.39	1.17305	0.153952	7.61963	2.54395e-14	1.61602e-11	Numb	protein_coding
ENSMUSG00000021224	1561.39	1.17305	0.153952	7.61963	2.54395e-14	1.61602e-11	Numb	retained_intron
ENSMUSG00000021224	1561.39	1.17305	0.153952	7.61963	2.54395e-14	1.61602e-11	Numb	protein_coding
ENSMUSG00000025823	1098.57	1.11729	0.147587	7.57036	3.72178e-14	2.27329e-11	Pdia4	protein_coding
ENSMUSG00000025823	1098.57	1.11729	0.147587	7.57036	3.72178e-14	2.27329e-11	Pdia4	protein_coding_CDS_not_defined
ENSMUSG00000031431	1396.82	1.03668	0.141275	7.33801	2.16792e-13	1.2296e-10	Tsc22d3	protein_coding_CDS_not_defined
ENSMUSG00000031431	1396.82	1.03668	0.141275	7.33801	2.16792e-13	1.2296e-10	Tsc22d3	protein_coding
ENSMUSG00000031431	1396.82	1.03668	0.141275	7.33801	2.16792e-13	1.2296e-10	Tsc22d3	retained_intron
ENSMUSG00000031431	1396.82	1.03668	0.141275	7.33801	2.16792e-13	1.2296e-10	Tsc22d3	protein_coding
ENSMUSG00000031431	1396.82	1.03668	0.141275	7.33801	2.16792e-13	1.2296e-10	Tsc22d3	protein_coding
ENSMUSG00000031431	1396.82	1.03668	0.141275	7.33801	2.16792e-13	1.2296e-10	Tsc22d3	protein_coding_CDS_not_defined
ENSMUSG00000032575	1047.48	1.20341	0.163969	7.33928	2.14751e-13	1.2296e-10	Manf	protein_coding
ENSMUSG00000032575	1047.48	1.20341	0.163969	7.33928	2.14751e-13	1.2296e-10	Manf	protein_coding
ENSMUSG00000032575	1047.48	1.20341	0.163969	7.33928	2.14751e-13	1.2296e-10	Manf	protein_coding
ENSMUSG00000032575	1047.48	1.20341	0.163969	7.33928	2.14751e-13	1.2296e-10	Manf	protein_coding
ENSMUSG00000032575	1047.48	1.20341	0.163969	7.33928	2.14751e-13	1.2296e-10	Manf	protein_coding
ENSMUSG00000032575	1047.48	1.20341	0.163969	7.33928	2.14751e-13	1.2296e-10	Manf	retained_intron
ENSMUSG00000032575	1047.48	1.20341	0.163969	7.33928	2.14751e-13	1.2296e-10	Manf	retained_intron
ENSMUSG00000036181	912.131	-1.18973	0.163548	-7.27448	3.4777e-13	1.90446e-10	H1f2	protein_coding
ENSMUSG00000019874	4625.2	-0.927463	0.128586	-7.21279	5.4817e-13	2.90183e-10	Fabp7	protein_coding
ENSMUSG00000019874	4625.2	-0.927463	0.128586	-7.21279	5.4817e-13	2.90183e-10	Fabp7	protein_coding
ENSMUSG00000020048	7083.18	0.954443	0.133377	7.15597	8.3083e-13	4.25626e-10	Hsp90b1	retained_intron
ENSMUSG00000020048	7083.18	0.954443	0.133377	7.15597	8.3083e-13	4.25626e-10	Hsp90b1	protein_coding
ENSMUSG00000020048	7083.18	0.954443	0.133377	7.15597	8.3083e-13	4.25626e-10	Hsp90b1	protein_coding
ENSMUSG00000020048	7083.18	0.954443	0.133377	7.15597	8.3083e-13	4.25626e-10	Hsp90b1	retained_intron
ENSMUSG00000020048	7083.18	0.954443	0.133377	7.15597	8.3083e-13	4.25626e-10	Hsp90b1	retained_intron
ENSMUSG00000066362	128.179	-10.4107	1.49199	-6.97775	2.99946e-12	1.48858e-09	Rps13-ps1	processed_pseudogene
ENSMUSG00000022769	250.496	1.7144	0.24648	6.9555	3.5131e-12	1.69065e-09	Sdf2l1	protein_coding
ENSMUSG00000003545	669.606	1.69398	0.245947	6.88758	5.67501e-12	2.65073e-09	Fosb	protein_coding
ENSMUSG00000003545	669.606	1.69398	0.245947	6.88758	5.67501e-12	2.65073e-09	Fosb	protein_coding
ENSMUSG00000003545	669.606	1.69398	0.245947	6.88758	5.67501e-12	2.65073e-09	Fosb	protein_coding
ENSMUSG00000003545	669.606	1.69398	0.245947	6.88758	5.67501e-12	2.65073e-09	Fosb	protein_coding
ENSMUSG00000003545	669.606	1.69398	0.245947	6.88758	5.67501e-12	2.65073e-09	Fosb	protein_coding
ENSMUSG00000003545	669.606	1.69398	0.245947	6.88758	5.67501e-12	2.65073e-09	Fosb	protein_coding
ENSMUSG00000003545	669.606	1.69398	0.245947	6.88758	5.67501e-12	2.65073e-09	Fosb	retained_intron
ENSMUSG00000081604	103.005	10.1634	1.48312	6.85271	7.24649e-12	3.28804e-09	Gm11518	processed_pseudogene
ENSMUSG00000050711	14585.7	0.866711	0.127341	6.80625	1.00178e-11	4.41922e-09	Scg2	protein_coding
ENSMUSG00000050711	14585.7	0.866711	0.127341	6.80625	1.00178e-11	4.41922e-09	Scg2	protein_coding
ENSMUSG00000015656	37223.1	0.818219	0.120721	6.77778	1.22035e-11	5.23795e-09	Hspa8	protein_coding
ENSMUSG00000015656	37223.1	0.818219	0.120721	6.77778	1.22035e-11	5.23795e-09	Hspa8	retained_intron
ENSMUSG00000015656	37223.1	0.818219	0.120721	6.77778	1.22035e-11	5.23795e-09	Hspa8	protein_coding_CDS_not_defined
ENSMUSG00000015656	37223.1	0.818219	0.120721	6.77778	1.22035e-11	5.23795e-09	Hspa8	retained_intron
ENSMUSG00000015656	37223.1	0.818219	0.120721	6.77778	1.22035e-11	5.23795e-09	Hspa8	retained_intron
ENSMUSG00000015656	37223.1	0.818219	0.120721	6.77778	1.22035e-11	5.23795e-09	Hspa8	protein_coding_CDS_not_defined
ENSMUSG00000015656	37223.1	0.818219	0.120721	6.77778	1.22035e-11	5.23795e-09	Hspa8	protein_coding
ENSMUSG00000015656	37223.1	0.818219	0.120721	6.77778	1.22035e-11	5.23795e-09	Hspa8	protein_coding
ENSMUSG00000015656	37223.1	0.818219	0.120721	6.77778	1.22035e-11	5.23795e-09	Hspa8	retained_intron
ENSMUSG00000015656	37223.1	0.818219	0.120721	6.77778	1.22035e-11	5.23795e-09	Hspa8	protein_coding_CDS_not_defined
ENSMUSG00000050211	183.728	-1.90382	0.2814	-6.76551	1.32837e-11	5.55153e-09	Pla2g4e	retained_intron
ENSMUSG00000050211	183.728	-1.90382	0.2814	-6.76551	1.32837e-11	5.55153e-09	Pla2g4e	protein_coding
ENSMUSG00000050211	183.728	-1.90382	0.2814	-6.76551	1.32837e-11	5.55153e-09	Pla2g4e	retained_intron
ENSMUSG00000050211	183.728	-1.90382	0.2814	-6.76551	1.32837e-11	5.55153e-09	Pla2g4e	protein_coding_CDS_not_defined
ENSMUSG00000030607	624.63	1.14045	0.172681	6.60442	3.99088e-11	1.62511e-08	Acan	protein_coding
ENSMUSG00000030607	624.63	1.14045	0.172681	6.60442	3.99088e-11	1.62511e-08	Acan	protein_coding
ENSMUSG00000057766	1393.15	0.912	0.13911	6.55595	5.5289e-11	2.19511e-08	Ankrd29	protein_coding
ENSMUSG00000057766	1393.15	0.912	0.13911	6.55595	5.5289e-11	2.19511e-08	Ankrd29	protein_coding_CDS_not_defined
ENSMUSG00000057766	1393.15	0.912	0.13911	6.55595	5.5289e-11	2.19511e-08	Ankrd29	protein_coding
ENSMUSG00000057766	1393.15	0.912	0.13911	6.55595	5.5289e-11	2.19511e-08	Ankrd29	protein_coding
ENSMUSG00000057766	1393.15	0.912	0.13911	6.55595	5.5289e-11	2.19511e-08	Ankrd29	nonsense_mediated_decay
ENSMUSG00000057766	1393.15	0.912	0.13911	6.55595	5.5289e-11	2.19511e-08	Ankrd29	protein_coding
ENSMUSG00000057766	1393.15	0.912	0.13911	6.55595	5.5289e-11	2.19511e-08	Ankrd29	protein_coding
ENSMUSG00000027351	3122.77	0.812143	0.125289	6.48214	9.043e-11	3.50273e-08	Spred1	protein_coding
ENSMUSG00000027351	3122.77	0.812143	0.125289	6.48214	9.043e-11	3.50273e-08	Spred1	protein_coding
ENSMUSG00000073842	76.3206	9.73089	1.5034	6.47257	9.63479e-11	3.6431e-08	Mup7	protein_coding
ENSMUSG00000073842	76.3206	9.73089	1.5034	6.47257	9.63479e-11	3.6431e-08	Mup7	protein_coding
ENSMUSG00000073842	76.3206	9.73089	1.5034	6.47257	9.63479e-11	3.6431e-08	Mup7	protein_coding
ENSMUSG00000064339	42973	0.704593	0.108971	6.46589	1.00702e-10	3.7192e-08	mt-Rnr2	Mt_rRNA
ENSMUSG00000052229	868.539	1.07083	0.166428	6.43418	1.24144e-10	4.48077e-08	Gpr17	protein_coding
ENSMUSG00000026204	13602.6	0.70676	0.109908	6.43045	1.27223e-10	4.48983e-08	Ptprn	protein_coding
ENSMUSG00000026204	13602.6	0.70676	0.109908	6.43045	1.27223e-10	4.48983e-08	Ptprn	retained_intron
ENSMUSG00000026204	13602.6	0.70676	0.109908	6.43045	1.27223e-10	4.48983e-08	Ptprn	protein_coding
ENSMUSG00000026204	13602.6	0.70676	0.109908	6.43045	1.27223e-10	4.48983e-08	Ptprn	protein_coding
ENSMUSG00000026204	13602.6	0.70676	0.109908	6.43045	1.27223e-10	4.48983e-08	Ptprn	protein_coding
ENSMUSG00000026204	13602.6	0.70676	0.109908	6.43045	1.27223e-10	4.48983e-08	Ptprn	protein_coding_CDS_not_defined
ENSMUSG00000032115	2595.08	0.817626	0.127442	6.41569	1.40191e-10	4.83993e-08	Hyou1	protein_coding
ENSMUSG00000032115	2595.08	0.817626	0.127442	6.41569	1.40191e-10	4.83993e-08	Hyou1	nonsense_mediated_decay
ENSMUSG00000032115	2595.08	0.817626	0.127442	6.41569	1.40191e-10	4.83993e-08	Hyou1	retained_intron
ENSMUSG00000032115	2595.08	0.817626	0.127442	6.41569	1.40191e-10	4.83993e-08	Hyou1	protein_coding
ENSMUSG00000032115	2595.08	0.817626	0.127442	6.41569	1.40191e-10	4.83993e-08	Hyou1	protein_coding
ENSMUSG00000032115	2595.08	0.817626	0.127442	6.41569	1.40191e-10	4.83993e-08	Hyou1	retained_intron
ENSMUSG00000032115	2595.08	0.817626	0.127442	6.41569	1.40191e-10	4.83993e-08	Hyou1	protein_coding
ENSMUSG00000032115	2595.08	0.817626	0.127442	6.41569	1.40191e-10	4.83993e-08	Hyou1	protein_coding
ENSMUSG00000032115	2595.08	0.817626	0.127442	6.41569	1.40191e-10	4.83993e-08	Hyou1	retained_intron
ENSMUSG00000064337	25456.6	0.765097	0.119526	6.4011	1.54259e-10	5.21231e-08	mt-Rnr1	Mt_rRNA
ENSMUSG00000027248	3707.51	0.75772	0.119116	6.36121	2.00175e-10	6.62287e-08	Pdia3	protein_coding
ENSMUSG00000027248	3707.51	0.75772	0.119116	6.36121	2.00175e-10	6.62287e-08	Pdia3	protein_coding_CDS_not_defined
ENSMUSG00000027248	3707.51	0.75772	0.119116	6.36121	2.00175e-10	6.62287e-08	Pdia3	nonsense_mediated_decay
ENSMUSG00000027248	3707.51	0.75772	0.119116	6.36121	2.00175e-10	6.62287e-08	Pdia3	retained_intron
ENSMUSG00000031167	2373.2	-0.855292	0.136574	-6.2625	3.78861e-10	1.2279e-07	Rbm3	protein_coding_CDS_not_defined
ENSMUSG00000031167	2373.2	-0.855292	0.136574	-6.2625	3.78861e-10	1.2279e-07	Rbm3	protein_coding
ENSMUSG00000031167	2373.2	-0.855292	0.136574	-6.2625	3.78861e-10	1.2279e-07	Rbm3	protein_coding
ENSMUSG00000031167	2373.2	-0.855292	0.136574	-6.2625	3.78861e-10	1.2279e-07	Rbm3	protein_coding
ENSMUSG00000031167	2373.2	-0.855292	0.136574	-6.2625	3.78861e-10	1.2279e-07	Rbm3	protein_coding
ENSMUSG00000031167	2373.2	-0.855292	0.136574	-6.2625	3.78861e-10	1.2279e-07	Rbm3	protein_coding
ENSMUSG00000031167	2373.2	-0.855292	0.136574	-6.2625	3.78861e-10	1.2279e-07	Rbm3	protein_coding
ENSMUSG00000031167	2373.2	-0.855292	0.136574	-6.2625	3.78861e-10	1.2279e-07	Rbm3	nonsense_mediated_decay
ENSMUSG00000031167	2373.2	-0.855292	0.136574	-6.2625	3.78861e-10	1.2279e-07	Rbm3	retained_intron
ENSMUSG00000031167	2373.2	-0.855292	0.136574	-6.2625	3.78861e-10	1.2279e-07	Rbm3	nonsense_mediated_decay
ENSMUSG00000031167	2373.2	-0.855292	0.136574	-6.2625	3.78861e-10	1.2279e-07	Rbm3	retained_intron
ENSMUSG00000013089	1925.15	0.858594	0.137847	6.22861	4.70578e-10	1.49465e-07	Etv5	protein_coding
ENSMUSG00000013089	1925.15	0.858594	0.137847	6.22861	4.70578e-10	1.49465e-07	Etv5	protein_coding
ENSMUSG00000013089	1925.15	0.858594	0.137847	6.22861	4.70578e-10	1.49465e-07	Etv5	nonsense_mediated_decay
ENSMUSG00000013089	1925.15	0.858594	0.137847	6.22861	4.70578e-10	1.49465e-07	Etv5	protein_coding_CDS_not_defined
ENSMUSG00000013089	1925.15	0.858594	0.137847	6.22861	4.70578e-10	1.49465e-07	Etv5	protein_coding
ENSMUSG00000009013	4100.62	0.799583	0.130564	6.12406	9.12216e-10	2.84057e-07	Dynll1	protein_coding
ENSMUSG00000009013	4100.62	0.799583	0.130564	6.12406	9.12216e-10	2.84057e-07	Dynll1	retained_intron
ENSMUSG00000009013	4100.62	0.799583	0.130564	6.12406	9.12216e-10	2.84057e-07	Dynll1	protein_coding_CDS_not_defined
ENSMUSG00000009013	4100.62	0.799583	0.130564	6.12406	9.12216e-10	2.84057e-07	Dynll1	protein_coding
ENSMUSG00000009013	4100.62	0.799583	0.130564	6.12406	9.12216e-10	2.84057e-07	Dynll1	protein_coding_CDS_not_defined
ENSMUSG00000009013	4100.62	0.799583	0.130564	6.12406	9.12216e-10	2.84057e-07	Dynll1	retained_intron
ENSMUSG00000029701	1461.3	0.930512	0.152744	6.09197	1.11531e-09	3.40619e-07	Rbm28	protein_coding
ENSMUSG00000029701	1461.3	0.930512	0.152744	6.09197	1.11531e-09	3.40619e-07	Rbm28	retained_intron
ENSMUSG00000029701	1461.3	0.930512	0.152744	6.09197	1.11531e-09	3.40619e-07	Rbm28	protein_coding
ENSMUSG00000029701	1461.3	0.930512	0.152744	6.09197	1.11531e-09	3.40619e-07	Rbm28	retained_intron
ENSMUSG00000029701	1461.3	0.930512	0.152744	6.09197	1.11531e-09	3.40619e-07	Rbm28	retained_intron
ENSMUSG00000029701	1461.3	0.930512	0.152744	6.09197	1.11531e-09	3.40619e-07	Rbm28	retained_intron
ENSMUSG00000028820	4514.4	0.799918	0.131943	6.06261	1.33934e-09	4.01322e-07	Sfpq	protein_coding
ENSMUSG00000028820	4514.4	0.799918	0.131943	6.06261	1.33934e-09	4.01322e-07	Sfpq	protein_coding
ENSMUSG00000028820	4514.4	0.799918	0.131943	6.06261	1.33934e-09	4.01322e-07	Sfpq	protein_coding_CDS_not_defined
ENSMUSG00000028820	4514.4	0.799918	0.131943	6.06261	1.33934e-09	4.01322e-07	Sfpq	protein_coding_CDS_not_defined
ENSMUSG00000028820	4514.4	0.799918	0.131943	6.06261	1.33934e-09	4.01322e-07	Sfpq	protein_coding_CDS_not_defined
ENSMUSG00000028820	4514.4	0.799918	0.131943	6.06261	1.33934e-09	4.01322e-07	Sfpq	protein_coding_CDS_not_defined
ENSMUSG00000028820	4514.4	0.799918	0.131943	6.06261	1.33934e-09	4.01322e-07	Sfpq	protein_coding_CDS_not_defined
ENSMUSG00000034275	2720.55	0.809018	0.133857	6.04389	1.50438e-09	4.42428e-07	Igsf9b	protein_coding
ENSMUSG00000034275	2720.55	0.809018	0.133857	6.04389	1.50438e-09	4.42428e-07	Igsf9b	protein_coding
ENSMUSG00000034275	2720.55	0.809018	0.133857	6.04389	1.50438e-09	4.42428e-07	Igsf9b	retained_intron
ENSMUSG00000004360	2226.81	0.769153	0.127508	6.03219	1.61756e-09	4.58723e-07	9330159F19Rik	protein_coding
ENSMUSG00000004360	2226.81	0.769153	0.127508	6.03219	1.61756e-09	4.58723e-07	9330159F19Rik	nonsense_mediated_decay
ENSMUSG00000004360	2226.81	0.769153	0.127508	6.03219	1.61756e-09	4.58723e-07	9330159F19Rik	protein_coding
ENSMUSG00000072849	51.2258	9.15566	1.51723	6.03448	1.59476e-09	4.58723e-07	Serpina1e	protein_coding
ENSMUSG00000072849	51.2258	9.15566	1.51723	6.03448	1.59476e-09	4.58723e-07	Serpina1e	protein_coding
ENSMUSG00000110439	50.6944	9.14068	1.51878	6.01844	1.76103e-09	4.90648e-07	Mup22	protein_coding
ENSMUSG00000029817	2632.74	0.769173	0.12805	6.0068	1.8922e-09	5.0576e-07	Tra2a	protein_coding
ENSMUSG00000029817	2632.74	0.769173	0.12805	6.0068	1.8922e-09	5.0576e-07	Tra2a	nonsense_mediated_decay
ENSMUSG00000029817	2632.74	0.769173	0.12805	6.0068	1.8922e-09	5.0576e-07	Tra2a	protein_coding
ENSMUSG00000029817	2632.74	0.769173	0.12805	6.0068	1.8922e-09	5.0576e-07	Tra2a	retained_intron
ENSMUSG00000029817	2632.74	0.769173	0.12805	6.0068	1.8922e-09	5.0576e-07	Tra2a	retained_intron
ENSMUSG00000073830	49.9936	9.12139	1.51891	6.00521	1.91081e-09	5.0576e-07	Mup14	protein_coding
ENSMUSG00000073830	49.9936	9.12139	1.51891	6.00521	1.91081e-09	5.0576e-07	Mup14	protein_coding
ENSMUSG00000073830	49.9936	9.12139	1.51891	6.00521	1.91081e-09	5.0576e-07	Mup14	retained_intron
ENSMUSG00000073830	49.9936	9.12139	1.51891	6.00521	1.91081e-09	5.0576e-07	Mup14	protein_coding
ENSMUSG00000097023	1854.83	-0.819353	0.136336	-6.00981	1.85737e-09	5.0576e-07	Mir9-3hg	lncRNA
ENSMUSG00000097023	1854.83	-0.819353	0.136336	-6.00981	1.85737e-09	5.0576e-07	Mir9-3hg	lncRNA
ENSMUSG00000097023	1854.83	-0.819353	0.136336	-6.00981	1.85737e-09	5.0576e-07	Mir9-3hg	lncRNA
ENSMUSG00000097023	1854.83	-0.819353	0.136336	-6.00981	1.85737e-09	5.0576e-07	Mir9-3hg	lncRNA
ENSMUSG00000097023	1854.83	-0.819353	0.136336	-6.00981	1.85737e-09	5.0576e-07	Mir9-3hg	lncRNA
ENSMUSG00000097023	1854.83	-0.819353	0.136336	-6.00981	1.85737e-09	5.0576e-07	Mir9-3hg	lncRNA
ENSMUSG00000097023	1854.83	-0.819353	0.136336	-6.00981	1.85737e-09	5.0576e-07	Mir9-3hg	lncRNA
ENSMUSG00000097023	1854.83	-0.819353	0.136336	-6.00981	1.85737e-09	5.0576e-07	Mir9-3hg	lncRNA
ENSMUSG00000097023	1854.83	-0.819353	0.136336	-6.00981	1.85737e-09	5.0576e-07	Mir9-3hg	lncRNA
ENSMUSG00000097023	1854.83	-0.819353	0.136336	-6.00981	1.85737e-09	5.0576e-07	Mir9-3hg	lncRNA
ENSMUSG00000097023	1854.83	-0.819353	0.136336	-6.00981	1.85737e-09	5.0576e-07	Mir9-3hg	lncRNA
ENSMUSG00000097023	1854.83	-0.819353	0.136336	-6.00981	1.85737e-09	5.0576e-07	Mir9-3hg	lncRNA
ENSMUSG00000097023	1854.83	-0.819353	0.136336	-6.00981	1.85737e-09	5.0576e-07	Mir9-3hg	lncRNA
ENSMUSG00000097023	1854.83	-0.819353	0.136336	-6.00981	1.85737e-09	5.0576e-07	Mir9-3hg	lncRNA
ENSMUSG00000097023	1854.83	-0.819353	0.136336	-6.00981	1.85737e-09	5.0576e-07	Mir9-3hg	lncRNA
ENSMUSG00000097023	1854.83	-0.819353	0.136336	-6.00981	1.85737e-09	5.0576e-07	Mir9-3hg	lncRNA
ENSMUSG00000097023	1854.83	-0.819353	0.136336	-6.00981	1.85737e-09	5.0576e-07	Mir9-3hg	lncRNA
ENSMUSG00000097023	1854.83	-0.819353	0.136336	-6.00981	1.85737e-09	5.0576e-07	Mir9-3hg	lncRNA
ENSMUSG00000022770	3720.01	0.73076	0.122131	5.98341	2.18509e-09	5.68876e-07	Dlg1	protein_coding
ENSMUSG00000022770	3720.01	0.73076	0.122131	5.98341	2.18509e-09	5.68876e-07	Dlg1	protein_coding
ENSMUSG00000022770	3720.01	0.73076	0.122131	5.98341	2.18509e-09	5.68876e-07	Dlg1	protein_coding
ENSMUSG00000022770	3720.01	0.73076	0.122131	5.98341	2.18509e-09	5.68876e-07	Dlg1	nonsense_mediated_decay
ENSMUSG00000022770	3720.01	0.73076	0.122131	5.98341	2.18509e-09	5.68876e-07	Dlg1	protein_coding
ENSMUSG00000022770	3720.01	0.73076	0.122131	5.98341	2.18509e-09	5.68876e-07	Dlg1	protein_coding
ENSMUSG00000022770	3720.01	0.73076	0.122131	5.98341	2.18509e-09	5.68876e-07	Dlg1	retained_intron
ENSMUSG00000022770	3720.01	0.73076	0.122131	5.98341	2.18509e-09	5.68876e-07	Dlg1	protein_coding
ENSMUSG00000022770	3720.01	0.73076	0.122131	5.98341	2.18509e-09	5.68876e-07	Dlg1	protein_coding
ENSMUSG00000022770	3720.01	0.73076	0.122131	5.98341	2.18509e-09	5.68876e-07	Dlg1	retained_intron
ENSMUSG00000022770	3720.01	0.73076	0.122131	5.98341	2.18509e-09	5.68876e-07	Dlg1	nonsense_mediated_decay
ENSMUSG00000022770	3720.01	0.73076	0.122131	5.98341	2.18509e-09	5.68876e-07	Dlg1	protein_coding_CDS_not_defined
ENSMUSG00000022770	3720.01	0.73076	0.122131	5.98341	2.18509e-09	5.68876e-07	Dlg1	retained_intron
ENSMUSG00000022770	3720.01	0.73076	0.122131	5.98341	2.18509e-09	5.68876e-07	Dlg1	retained_intron
ENSMUSG00000022770	3720.01	0.73076	0.122131	5.98341	2.18509e-09	5.68876e-07	Dlg1	retained_intron
ENSMUSG00000066357	6146.24	-0.676108	0.114155	-5.92272	3.16665e-09	8.11123e-07	Wdr6	protein_coding
ENSMUSG00000025609	2515.62	0.821137	0.138967	5.90886	3.44478e-09	8.68357e-07	Mkln1	protein_coding
ENSMUSG00000025609	2515.62	0.821137	0.138967	5.90886	3.44478e-09	8.68357e-07	Mkln1	retained_intron
ENSMUSG00000025609	2515.62	0.821137	0.138967	5.90886	3.44478e-09	8.68357e-07	Mkln1	retained_intron
ENSMUSG00000025609	2515.62	0.821137	0.138967	5.90886	3.44478e-09	8.68357e-07	Mkln1	retained_intron
ENSMUSG00000025609	2515.62	0.821137	0.138967	5.90886	3.44478e-09	8.68357e-07	Mkln1	retained_intron
ENSMUSG00000025609	2515.62	0.821137	0.138967	5.90886	3.44478e-09	8.68357e-07	Mkln1	retained_intron
ENSMUSG00000025609	2515.62	0.821137	0.138967	5.90886	3.44478e-09	8.68357e-07	Mkln1	protein_coding_CDS_not_defined
ENSMUSG00000025609	2515.62	0.821137	0.138967	5.90886	3.44478e-09	8.68357e-07	Mkln1	protein_coding_CDS_not_defined
ENSMUSG00000025609	2515.62	0.821137	0.138967	5.90886	3.44478e-09	8.68357e-07	Mkln1	protein_coding_CDS_not_defined
ENSMUSG00000025609	2515.62	0.821137	0.138967	5.90886	3.44478e-09	8.68357e-07	Mkln1	retained_intron
ENSMUSG00000025609	2515.62	0.821137	0.138967	5.90886	3.44478e-09	8.68357e-07	Mkln1	retained_intron
ENSMUSG00000025609	2515.62	0.821137	0.138967	5.90886	3.44478e-09	8.68357e-07	Mkln1	protein_coding
ENSMUSG00000025609	2515.62	0.821137	0.138967	5.90886	3.44478e-09	8.68357e-07	Mkln1	retained_intron
ENSMUSG00000079015	43.5618	8.92182	1.53938	5.79571	6.80327e-09	1.68817e-06	Serpina1c	protein_coding
ENSMUSG00000028655	658.117	0.997442	0.172241	5.79098	6.99774e-09	1.70971e-06	Mfsd2a	protein_coding_CDS_not_defined
ENSMUSG00000028655	658.117	0.997442	0.172241	5.79098	6.99774e-09	1.70971e-06	Mfsd2a	protein_coding
ENSMUSG00000028655	658.117	0.997442	0.172241	5.79098	6.99774e-09	1.70971e-06	Mfsd2a	protein_coding_CDS_not_defined
ENSMUSG00000028655	658.117	0.997442	0.172241	5.79098	6.99774e-09	1.70971e-06	Mfsd2a	protein_coding
ENSMUSG00000019817	927.579	1.01075	0.17709	5.70753	1.1463e-08	2.75824e-06	Plagl1	protein_coding
ENSMUSG00000019817	927.579	1.01075	0.17709	5.70753	1.1463e-08	2.75824e-06	Plagl1	protein_coding_CDS_not_defined
ENSMUSG00000019817	927.579	1.01075	0.17709	5.70753	1.1463e-08	2.75824e-06	Plagl1	protein_coding_CDS_not_defined
ENSMUSG00000019817	927.579	1.01075	0.17709	5.70753	1.1463e-08	2.75824e-06	Plagl1	protein_coding_CDS_not_defined
ENSMUSG00000019817	927.579	1.01075	0.17709	5.70753	1.1463e-08	2.75824e-06	Plagl1	protein_coding
ENSMUSG00000019817	927.579	1.01075	0.17709	5.70753	1.1463e-08	2.75824e-06	Plagl1	retained_intron
ENSMUSG00000019817	927.579	1.01075	0.17709	5.70753	1.1463e-08	2.75824e-06	Plagl1	protein_coding_CDS_not_defined
ENSMUSG00000019817	927.579	1.01075	0.17709	5.70753	1.1463e-08	2.75824e-06	Plagl1	protein_coding_CDS_not_defined
ENSMUSG00000019817	927.579	1.01075	0.17709	5.70753	1.1463e-08	2.75824e-06	Plagl1	protein_coding_CDS_not_defined
ENSMUSG00000019817	927.579	1.01075	0.17709	5.70753	1.1463e-08	2.75824e-06	Plagl1	protein_coding_CDS_not_defined
ENSMUSG00000019817	927.579	1.01075	0.17709	5.70753	1.1463e-08	2.75824e-06	Plagl1	protein_coding_CDS_not_defined
ENSMUSG00000019817	927.579	1.01075	0.17709	5.70753	1.1463e-08	2.75824e-06	Plagl1	protein_coding_CDS_not_defined
ENSMUSG00000019817	927.579	1.01075	0.17709	5.70753	1.1463e-08	2.75824e-06	Plagl1	protein_coding_CDS_not_defined
ENSMUSG00000019817	927.579	1.01075	0.17709	5.70753	1.1463e-08	2.75824e-06	Plagl1	protein_coding_CDS_not_defined
ENSMUSG00000019817	927.579	1.01075	0.17709	5.70753	1.1463e-08	2.75824e-06	Plagl1	protein_coding_CDS_not_defined
ENSMUSG00000019817	927.579	1.01075	0.17709	5.70753	1.1463e-08	2.75824e-06	Plagl1	protein_coding_CDS_not_defined
ENSMUSG00000019817	927.579	1.01075	0.17709	5.70753	1.1463e-08	2.75824e-06	Plagl1	protein_coding_CDS_not_defined
ENSMUSG00000019817	927.579	1.01075	0.17709	5.70753	1.1463e-08	2.75824e-06	Plagl1	protein_coding
ENSMUSG00000019817	927.579	1.01075	0.17709	5.70753	1.1463e-08	2.75824e-06	Plagl1	protein_coding
ENSMUSG00000019817	927.579	1.01075	0.17709	5.70753	1.1463e-08	2.75824e-06	Plagl1	retained_intron
ENSMUSG00000019817	927.579	1.01075	0.17709	5.70753	1.1463e-08	2.75824e-06	Plagl1	retained_intron
ENSMUSG00000019817	927.579	1.01075	0.17709	5.70753	1.1463e-08	2.75824e-06	Plagl1	retained_intron
ENSMUSG00000019817	927.579	1.01075	0.17709	5.70753	1.1463e-08	2.75824e-06	Plagl1	protein_coding
ENSMUSG00000019817	927.579	1.01075	0.17709	5.70753	1.1463e-08	2.75824e-06	Plagl1	protein_coding
ENSMUSG00000019817	927.579	1.01075	0.17709	5.70753	1.1463e-08	2.75824e-06	Plagl1	protein_coding
ENSMUSG00000058207	37.6557	8.71165	1.54397	5.64239	1.67709e-08	3.97521e-06	Serpina3k	protein_coding
ENSMUSG00000034218	408.277	1.3042	0.23132	5.63807	1.71964e-08	4.01611e-06	Atm	protein_coding
ENSMUSG00000034218	408.277	1.3042	0.23132	5.63807	1.71964e-08	4.01611e-06	Atm	protein_coding
ENSMUSG00000034218	408.277	1.3042	0.23132	5.63807	1.71964e-08	4.01611e-06	Atm	retained_intron
ENSMUSG00000034218	408.277	1.3042	0.23132	5.63807	1.71964e-08	4.01611e-06	Atm	protein_coding
ENSMUSG00000034218	408.277	1.3042	0.23132	5.63807	1.71964e-08	4.01611e-06	Atm	retained_intron
ENSMUSG00000034218	408.277	1.3042	0.23132	5.63807	1.71964e-08	4.01611e-06	Atm	protein_coding
ENSMUSG00000074006	2754.92	-1.04679	0.185807	-5.63375	1.76332e-08	4.05845e-06	Omp	protein_coding
ENSMUSG00000073834	36.8656	8.68067	1.54369	5.62334	1.87297e-08	4.24923e-06	Mup11	protein_coding
ENSMUSG00000073834	36.8656	8.68067	1.54369	5.62334	1.87297e-08	4.24923e-06	Mup11	protein_coding_CDS_not_defined
ENSMUSG00000073834	36.8656	8.68067	1.54369	5.62334	1.87297e-08	4.24923e-06	Mup11	protein_coding
ENSMUSG00000073834	36.8656	8.68067	1.54369	5.62334	1.87297e-08	4.24923e-06	Mup11	protein_coding_CDS_not_defined
ENSMUSG00000050505	1510.38	0.86062	0.153904	5.59193	2.24554e-08	5.02275e-06	Pcdh20	protein_coding
ENSMUSG00000050505	1510.38	0.86062	0.153904	5.59193	2.24554e-08	5.02275e-06	Pcdh20	protein_coding
ENSMUSG00000111619	984.559	0.884841	0.15881	5.57169	2.52274e-08	5.56439e-06	Gm48348	processed_pseudogene
ENSMUSG00000098950	414.39	1.50966	0.271662	5.55714	2.74226e-08	5.96573e-06	Gm28036	nonsense_mediated_decay
ENSMUSG00000098950	414.39	1.50966	0.271662	5.55714	2.74226e-08	5.96573e-06	Gm28036	nonsense_mediated_decay
ENSMUSG00000098950	414.39	1.50966	0.271662	5.55714	2.74226e-08	5.96573e-06	Gm28036	nonsense_mediated_decay
ENSMUSG00000098950	414.39	1.50966	0.271662	5.55714	2.74226e-08	5.96573e-06	Gm28036	nonsense_mediated_decay
ENSMUSG00000098950	414.39	1.50966	0.271662	5.55714	2.74226e-08	5.96573e-06	Gm28036	nonsense_mediated_decay
ENSMUSG00000098950	414.39	1.50966	0.271662	5.55714	2.74226e-08	5.96573e-06	Gm28036	nonsense_mediated_decay
ENSMUSG00000098950	414.39	1.50966	0.271662	5.55714	2.74226e-08	5.96573e-06	Gm28036	nonsense_mediated_decay
ENSMUSG00000098950	414.39	1.50966	0.271662	5.55714	2.74226e-08	5.96573e-06	Gm28036	protein_coding
ENSMUSG00000032487	94.7685	2.15704	0.392805	5.49137	3.98823e-08	8.55094e-06	Ptgs2	protein_coding
ENSMUSG00000032487	94.7685	2.15704	0.392805	5.49137	3.98823e-08	8.55094e-06	Ptgs2	protein_coding
ENSMUSG00000034799	8590.94	0.694445	0.126512	5.48917	4.03829e-08	8.55094e-06	Unc13a	protein_coding
ENSMUSG00000034799	8590.94	0.694445	0.126512	5.48917	4.03829e-08	8.55094e-06	Unc13a	protein_coding
ENSMUSG00000034799	8590.94	0.694445	0.126512	5.48917	4.03829e-08	8.55094e-06	Unc13a	nonsense_mediated_decay
ENSMUSG00000034799	8590.94	0.694445	0.126512	5.48917	4.03829e-08	8.55094e-06	Unc13a	retained_intron
ENSMUSG00000034799	8590.94	0.694445	0.126512	5.48917	4.03829e-08	8.55094e-06	Unc13a	protein_coding
ENSMUSG00000034799	8590.94	0.694445	0.126512	5.48917	4.03829e-08	8.55094e-06	Unc13a	protein_coding
ENSMUSG00000034799	8590.94	0.694445	0.126512	5.48917	4.03829e-08	8.55094e-06	Unc13a	retained_intron
ENSMUSG00000034799	8590.94	0.694445	0.126512	5.48917	4.03829e-08	8.55094e-06	Unc13a	retained_intron
ENSMUSG00000024966	4229.04	0.677016	0.123602	5.4774	4.31632e-08	8.90226e-06	Stip1	protein_coding
ENSMUSG00000035021	148.416	1.80277	0.32901	5.47937	4.26831e-08	8.90226e-06	Baz1a	protein_coding
ENSMUSG00000035021	148.416	1.80277	0.32901	5.47937	4.26831e-08	8.90226e-06	Baz1a	protein_coding
ENSMUSG00000035021	148.416	1.80277	0.32901	5.47937	4.26831e-08	8.90226e-06	Baz1a	retained_intron
ENSMUSG00000035021	148.416	1.80277	0.32901	5.47937	4.26831e-08	8.90226e-06	Baz1a	nonsense_mediated_decay
ENSMUSG00000035021	148.416	1.80277	0.32901	5.47937	4.26831e-08	8.90226e-06	Baz1a	nonsense_mediated_decay
ENSMUSG00000035021	148.416	1.80277	0.32901	5.47937	4.26831e-08	8.90226e-06	Baz1a	protein_coding
ENSMUSG00000035021	148.416	1.80277	0.32901	5.47937	4.26831e-08	8.90226e-06	Baz1a	protein_coding
ENSMUSG00000035021	148.416	1.80277	0.32901	5.47937	4.26831e-08	8.90226e-06	Baz1a	protein_coding
ENSMUSG00000121093	310.057	1.25648	0.229836	5.46687	4.58054e-08	9.3261e-06	Gm56906	lncRNA
ENSMUSG00000023272	320.294	1.19391	0.219172	5.44738	5.11177e-08	1.0276e-05	Creld2	protein_coding
ENSMUSG00000089774	800.202	0.94083	0.172891	5.44174	5.27641e-08	1.04743e-05	Slc5a3	protein_coding
ENSMUSG00000089774	800.202	0.94083	0.172891	5.44174	5.27641e-08	1.04743e-05	Slc5a3	protein_coding_CDS_not_defined
ENSMUSG00000078673	32.1733	8.48505	1.56335	5.42747	5.71576e-08	1.12064e-05	Mup19	protein_coding
ENSMUSG00000078673	32.1733	8.48505	1.56335	5.42747	5.71576e-08	1.12064e-05	Mup19	protein_coding
ENSMUSG00000045671	2266.37	0.725716	0.133924	5.41885	5.99838e-08	1.16171e-05	Spred2	protein_coding
ENSMUSG00000045671	2266.37	0.725716	0.133924	5.41885	5.99838e-08	1.16171e-05	Spred2	protein_coding
ENSMUSG00000045671	2266.37	0.725716	0.133924	5.41885	5.99838e-08	1.16171e-05	Spred2	protein_coding
ENSMUSG00000037447	325.855	1.19342	0.221233	5.39441	6.87476e-08	1.3154e-05	Arid5a	protein_coding
ENSMUSG00000037447	325.855	1.19342	0.221233	5.39441	6.87476e-08	1.3154e-05	Arid5a	protein_coding
ENSMUSG00000037447	325.855	1.19342	0.221233	5.39441	6.87476e-08	1.3154e-05	Arid5a	retained_intron
ENSMUSG00000037447	325.855	1.19342	0.221233	5.39441	6.87476e-08	1.3154e-05	Arid5a	protein_coding_CDS_not_defined
ENSMUSG00000037447	325.855	1.19342	0.221233	5.39441	6.87476e-08	1.3154e-05	Arid5a	retained_intron
ENSMUSG00000037447	325.855	1.19342	0.221233	5.39441	6.87476e-08	1.3154e-05	Arid5a	protein_coding
ENSMUSG00000037447	325.855	1.19342	0.221233	5.39441	6.87476e-08	1.3154e-05	Arid5a	nonsense_mediated_decay
ENSMUSG00000037447	325.855	1.19342	0.221233	5.39441	6.87476e-08	1.3154e-05	Arid5a	protein_coding
ENSMUSG00000037447	325.855	1.19342	0.221233	5.39441	6.87476e-08	1.3154e-05	Arid5a	protein_coding
ENSMUSG00000037447	325.855	1.19342	0.221233	5.39441	6.87476e-08	1.3154e-05	Arid5a	protein_coding
ENSMUSG00000037447	325.855	1.19342	0.221233	5.39441	6.87476e-08	1.3154e-05	Arid5a	retained_intron
ENSMUSG00000037447	325.855	1.19342	0.221233	5.39441	6.87476e-08	1.3154e-05	Arid5a	protein_coding
ENSMUSG00000037447	325.855	1.19342	0.221233	5.39441	6.87476e-08	1.3154e-05	Arid5a	retained_intron
ENSMUSG00000037447	325.855	1.19342	0.221233	5.39441	6.87476e-08	1.3154e-05	Arid5a	retained_intron
ENSMUSG00000037447	325.855	1.19342	0.221233	5.39441	6.87476e-08	1.3154e-05	Arid5a	retained_intron
ENSMUSG00000053550	4733.45	0.627856	0.117087	5.3623	8.21667e-08	1.55344e-05	Shisa7	protein_coding
ENSMUSG00000053550	4733.45	0.627856	0.117087	5.3623	8.21667e-08	1.55344e-05	Shisa7	protein_coding
ENSMUSG00000053550	4733.45	0.627856	0.117087	5.3623	8.21667e-08	1.55344e-05	Shisa7	protein_coding
ENSMUSG00000053550	4733.45	0.627856	0.117087	5.3623	8.21667e-08	1.55344e-05	Shisa7	retained_intron
ENSMUSG00000053550	4733.45	0.627856	0.117087	5.3623	8.21667e-08	1.55344e-05	Shisa7	retained_intron
ENSMUSG00000032280	2199.7	0.683736	0.127822	5.34915	8.83687e-08	1.65104e-05	Tle3	protein_coding
ENSMUSG00000032280	2199.7	0.683736	0.127822	5.34915	8.83687e-08	1.65104e-05	Tle3	protein_coding
ENSMUSG00000032280	2199.7	0.683736	0.127822	5.34915	8.83687e-08	1.65104e-05	Tle3	protein_coding
ENSMUSG00000032280	2199.7	0.683736	0.127822	5.34915	8.83687e-08	1.65104e-05	Tle3	protein_coding
ENSMUSG00000032280	2199.7	0.683736	0.127822	5.34915	8.83687e-08	1.65104e-05	Tle3	protein_coding
ENSMUSG00000032280	2199.7	0.683736	0.127822	5.34915	8.83687e-08	1.65104e-05	Tle3	protein_coding
ENSMUSG00000032280	2199.7	0.683736	0.127822	5.34915	8.83687e-08	1.65104e-05	Tle3	protein_coding
ENSMUSG00000032280	2199.7	0.683736	0.127822	5.34915	8.83687e-08	1.65104e-05	Tle3	protein_coding
ENSMUSG00000032280	2199.7	0.683736	0.127822	5.34915	8.83687e-08	1.65104e-05	Tle3	protein_coding
ENSMUSG00000032280	2199.7	0.683736	0.127822	5.34915	8.83687e-08	1.65104e-05	Tle3	protein_coding
ENSMUSG00000032280	2199.7	0.683736	0.127822	5.34915	8.83687e-08	1.65104e-05	Tle3	protein_coding
ENSMUSG00000032280	2199.7	0.683736	0.127822	5.34915	8.83687e-08	1.65104e-05	Tle3	protein_coding
ENSMUSG00000032280	2199.7	0.683736	0.127822	5.34915	8.83687e-08	1.65104e-05	Tle3	protein_coding
ENSMUSG00000032280	2199.7	0.683736	0.127822	5.34915	8.83687e-08	1.65104e-05	Tle3	protein_coding
ENSMUSG00000032280	2199.7	0.683736	0.127822	5.34915	8.83687e-08	1.65104e-05	Tle3	protein_coding
ENSMUSG00000032280	2199.7	0.683736	0.127822	5.34915	8.83687e-08	1.65104e-05	Tle3	protein_coding_CDS_not_defined
ENSMUSG00000032280	2199.7	0.683736	0.127822	5.34915	8.83687e-08	1.65104e-05	Tle3	retained_intron
ENSMUSG00000032280	2199.7	0.683736	0.127822	5.34915	8.83687e-08	1.65104e-05	Tle3	protein_coding_CDS_not_defined
ENSMUSG00000071172	3764.84	0.67319	0.126125	5.33748	9.42487e-08	1.72042e-05	Srsf3	protein_coding
ENSMUSG00000071172	3764.84	0.67319	0.126125	5.33748	9.42487e-08	1.72042e-05	Srsf3	nonsense_mediated_decay
ENSMUSG00000071172	3764.84	0.67319	0.126125	5.33748	9.42487e-08	1.72042e-05	Srsf3	retained_intron
ENSMUSG00000071172	3764.84	0.67319	0.126125	5.33748	9.42487e-08	1.72042e-05	Srsf3	retained_intron
ENSMUSG00000071172	3764.84	0.67319	0.126125	5.33748	9.42487e-08	1.72042e-05	Srsf3	protein_coding_CDS_not_defined
ENSMUSG00000071172	3764.84	0.67319	0.126125	5.33748	9.42487e-08	1.72042e-05	Srsf3	protein_coding_CDS_not_defined
ENSMUSG00000071172	3764.84	0.67319	0.126125	5.33748	9.42487e-08	1.72042e-05	Srsf3	retained_intron
ENSMUSG00000071172	3764.84	0.67319	0.126125	5.33748	9.42487e-08	1.72042e-05	Srsf3	nonsense_mediated_decay
ENSMUSG00000071172	3764.84	0.67319	0.126125	5.33748	9.42487e-08	1.72042e-05	Srsf3	retained_intron
ENSMUSG00000071172	3764.84	0.67319	0.126125	5.33748	9.42487e-08	1.72042e-05	Srsf3	protein_coding_CDS_not_defined
ENSMUSG00000096929	4156.47	0.765975	0.143492	5.33809	9.39304e-08	1.72042e-05	A330023F24Rik	lncRNA
ENSMUSG00000096929	4156.47	0.765975	0.143492	5.33809	9.39304e-08	1.72042e-05	A330023F24Rik	lncRNA
ENSMUSG00000096929	4156.47	0.765975	0.143492	5.33809	9.39304e-08	1.72042e-05	A330023F24Rik	lncRNA
ENSMUSG00000096929	4156.47	0.765975	0.143492	5.33809	9.39304e-08	1.72042e-05	A330023F24Rik	retained_intron
ENSMUSG00000096929	4156.47	0.765975	0.143492	5.33809	9.39304e-08	1.72042e-05	A330023F24Rik	lncRNA
ENSMUSG00000096929	4156.47	0.765975	0.143492	5.33809	9.39304e-08	1.72042e-05	A330023F24Rik	lncRNA
ENSMUSG00000096929	4156.47	0.765975	0.143492	5.33809	9.39304e-08	1.72042e-05	A330023F24Rik	lncRNA
ENSMUSG00000096929	4156.47	0.765975	0.143492	5.33809	9.39304e-08	1.72042e-05	A330023F24Rik	lncRNA
ENSMUSG00000096929	4156.47	0.765975	0.143492	5.33809	9.39304e-08	1.72042e-05	A330023F24Rik	retained_intron
ENSMUSG00000024136	283.735	1.49081	0.280116	5.32213	1.02559e-07	1.85085e-05	Dnase1l2	retained_intron
ENSMUSG00000024136	283.735	1.49081	0.280116	5.32213	1.02559e-07	1.85085e-05	Dnase1l2	protein_coding
ENSMUSG00000024136	283.735	1.49081	0.280116	5.32213	1.02559e-07	1.85085e-05	Dnase1l2	protein_coding
ENSMUSG00000024136	283.735	1.49081	0.280116	5.32213	1.02559e-07	1.85085e-05	Dnase1l2	nonsense_mediated_decay
ENSMUSG00000024136	283.735	1.49081	0.280116	5.32213	1.02559e-07	1.85085e-05	Dnase1l2	retained_intron
ENSMUSG00000024136	283.735	1.49081	0.280116	5.32213	1.02559e-07	1.85085e-05	Dnase1l2	nonsense_mediated_decay
ENSMUSG00000119584	11275.6	-0.611151	0.115004	-5.31419	1.07133e-07	1.91167e-05	Rn18s-rs5	rRNA
ENSMUSG00000026628	96.645	2.16363	0.408756	5.29321	1.20189e-07	2.1208e-05	Atf3	protein_coding
ENSMUSG00000026628	96.645	2.16363	0.408756	5.29321	1.20189e-07	2.1208e-05	Atf3	protein_coding
ENSMUSG00000026628	96.645	2.16363	0.408756	5.29321	1.20189e-07	2.1208e-05	Atf3	protein_coding_CDS_not_defined
ENSMUSG00000040325	921.671	0.848687	0.160649	5.28287	1.27178e-07	2.21946e-05	Dcaf1	protein_coding
ENSMUSG00000040325	921.671	0.848687	0.160649	5.28287	1.27178e-07	2.21946e-05	Dcaf1	protein_coding
ENSMUSG00000040325	921.671	0.848687	0.160649	5.28287	1.27178e-07	2.21946e-05	Dcaf1	protein_coding
ENSMUSG00000040325	921.671	0.848687	0.160649	5.28287	1.27178e-07	2.21946e-05	Dcaf1	retained_intron
ENSMUSG00000040325	921.671	0.848687	0.160649	5.28287	1.27178e-07	2.21946e-05	Dcaf1	protein_coding
ENSMUSG00000094066	28.8086	-8.25683	1.57071	-5.25675	1.46626e-07	2.53105e-05	Fam205a2	protein_coding
ENSMUSG00000032083	37.7394	3.48854	0.664512	5.24978	1.52284e-07	2.60045e-05	Apoa1	protein_coding
ENSMUSG00000032083	37.7394	3.48854	0.664512	5.24978	1.52284e-07	2.60045e-05	Apoa1	protein_coding
ENSMUSG00000074925	1283.67	0.778427	0.148896	5.22798	1.71369e-07	2.89523e-05	Ptar1	protein_coding
ENSMUSG00000074925	1283.67	0.778427	0.148896	5.22798	1.71369e-07	2.89523e-05	Ptar1	protein_coding
ENSMUSG00000074925	1283.67	0.778427	0.148896	5.22798	1.71369e-07	2.89523e-05	Ptar1	nonsense_mediated_decay
ENSMUSG00000074925	1283.67	0.778427	0.148896	5.22798	1.71369e-07	2.89523e-05	Ptar1	protein_coding
ENSMUSG00000074925	1283.67	0.778427	0.148896	5.22798	1.71369e-07	2.89523e-05	Ptar1	protein_coding
ENSMUSG00000001023	1129.91	-0.971456	0.186343	-5.21325	1.85557e-07	3.10193e-05	S100a5	protein_coding
ENSMUSG00000001023	1129.91	-0.971456	0.186343	-5.21325	1.85557e-07	3.10193e-05	S100a5	protein_coding
ENSMUSG00000030002	2791.72	0.798338	0.154257	5.17537	2.27459e-07	3.72399e-05	Dusp11	protein_coding
ENSMUSG00000030002	2791.72	0.798338	0.154257	5.17537	2.27459e-07	3.72399e-05	Dusp11	nonsense_mediated_decay
ENSMUSG00000030002	2791.72	0.798338	0.154257	5.17537	2.27459e-07	3.72399e-05	Dusp11	retained_intron
ENSMUSG00000030002	2791.72	0.798338	0.154257	5.17537	2.27459e-07	3.72399e-05	Dusp11	protein_coding_CDS_not_defined
ENSMUSG00000030002	2791.72	0.798338	0.154257	5.17537	2.27459e-07	3.72399e-05	Dusp11	retained_intron
ENSMUSG00000030002	2791.72	0.798338	0.154257	5.17537	2.27459e-07	3.72399e-05	Dusp11	protein_coding_CDS_not_defined
ENSMUSG00000030002	2791.72	0.798338	0.154257	5.17537	2.27459e-07	3.72399e-05	Dusp11	protein_coding_CDS_not_defined
ENSMUSG00000030002	2791.72	0.798338	0.154257	5.17537	2.27459e-07	3.72399e-05	Dusp11	retained_intron
ENSMUSG00000039167	493.501	1.10761	0.213969	5.17651	2.26078e-07	3.72399e-05	Adgrl4	protein_coding
ENSMUSG00000039167	493.501	1.10761	0.213969	5.17651	2.26078e-07	3.72399e-05	Adgrl4	retained_intron
ENSMUSG00000039167	493.501	1.10761	0.213969	5.17651	2.26078e-07	3.72399e-05	Adgrl4	protein_coding
ENSMUSG00000039167	493.501	1.10761	0.213969	5.17651	2.26078e-07	3.72399e-05	Adgrl4	protein_coding_CDS_not_defined
ENSMUSG00000039167	493.501	1.10761	0.213969	5.17651	2.26078e-07	3.72399e-05	Adgrl4	retained_intron
ENSMUSG00000039167	493.501	1.10761	0.213969	5.17651	2.26078e-07	3.72399e-05	Adgrl4	nonsense_mediated_decay
ENSMUSG00000039167	493.501	1.10761	0.213969	5.17651	2.26078e-07	3.72399e-05	Adgrl4	protein_coding_CDS_not_defined
ENSMUSG00000039167	493.501	1.10761	0.213969	5.17651	2.26078e-07	3.72399e-05	Adgrl4	nonsense_mediated_decay
ENSMUSG00000039167	493.501	1.10761	0.213969	5.17651	2.26078e-07	3.72399e-05	Adgrl4	protein_coding_CDS_not_defined
ENSMUSG00000031762	1483.92	0.857948	0.16586	5.17273	2.30694e-07	3.73841e-05	Mt2	protein_coding
ENSMUSG00000031762	1483.92	0.857948	0.16586	5.17273	2.30694e-07	3.73841e-05	Mt2	protein_coding
ENSMUSG00000034297	2438.32	0.746833	0.144956	5.15215	2.5752e-07	4.13098e-05	Med13	protein_coding
ENSMUSG00000034297	2438.32	0.746833	0.144956	5.15215	2.5752e-07	4.13098e-05	Med13	protein_coding_CDS_not_defined
ENSMUSG00000034297	2438.32	0.746833	0.144956	5.15215	2.5752e-07	4.13098e-05	Med13	retained_intron
ENSMUSG00000034297	2438.32	0.746833	0.144956	5.15215	2.5752e-07	4.13098e-05	Med13	retained_intron
ENSMUSG00000021680	588.839	0.924201	0.180258	5.1271	2.94235e-07	4.67275e-05	Crhbp	protein_coding
ENSMUSG00000021680	588.839	0.924201	0.180258	5.1271	2.94235e-07	4.67275e-05	Crhbp	protein_coding
ENSMUSG00000042524	1630.88	-0.693527	0.135547	-5.11652	3.11228e-07	4.89367e-05	Sun2	retained_intron
ENSMUSG00000042524	1630.88	-0.693527	0.135547	-5.11652	3.11228e-07	4.89367e-05	Sun2	protein_coding
ENSMUSG00000042524	1630.88	-0.693527	0.135547	-5.11652	3.11228e-07	4.89367e-05	Sun2	retained_intron
ENSMUSG00000042524	1630.88	-0.693527	0.135547	-5.11652	3.11228e-07	4.89367e-05	Sun2	protein_coding
ENSMUSG00000042524	1630.88	-0.693527	0.135547	-5.11652	3.11228e-07	4.89367e-05	Sun2	protein_coding
ENSMUSG00000042524	1630.88	-0.693527	0.135547	-5.11652	3.11228e-07	4.89367e-05	Sun2	retained_intron
ENSMUSG00000042524	1630.88	-0.693527	0.135547	-5.11652	3.11228e-07	4.89367e-05	Sun2	retained_intron
ENSMUSG00000042524	1630.88	-0.693527	0.135547	-5.11652	3.11228e-07	4.89367e-05	Sun2	protein_coding
ENSMUSG00000042524	1630.88	-0.693527	0.135547	-5.11652	3.11228e-07	4.89367e-05	Sun2	protein_coding
ENSMUSG00000042524	1630.88	-0.693527	0.135547	-5.11652	3.11228e-07	4.89367e-05	Sun2	protein_coding
ENSMUSG00000036698	3452.27	0.653167	0.127756	5.11263	3.17712e-07	4.94666e-05	Ago2	protein_coding
ENSMUSG00000036698	3452.27	0.653167	0.127756	5.11263	3.17712e-07	4.94666e-05	Ago2	protein_coding_CDS_not_defined
ENSMUSG00000036698	3452.27	0.653167	0.127756	5.11263	3.17712e-07	4.94666e-05	Ago2	protein_coding_CDS_not_defined
ENSMUSG00000025757	3095.62	0.840076	0.165177	5.08591	3.65862e-07	5.64102e-05	Hspa4l	protein_coding
ENSMUSG00000025757	3095.62	0.840076	0.165177	5.08591	3.65862e-07	5.64102e-05	Hspa4l	protein_coding
ENSMUSG00000025757	3095.62	0.840076	0.165177	5.08591	3.65862e-07	5.64102e-05	Hspa4l	protein_coding
ENSMUSG00000025757	3095.62	0.840076	0.165177	5.08591	3.65862e-07	5.64102e-05	Hspa4l	retained_intron
ENSMUSG00000025757	3095.62	0.840076	0.165177	5.08591	3.65862e-07	5.64102e-05	Hspa4l	protein_coding
ENSMUSG00000025757	3095.62	0.840076	0.165177	5.08591	3.65862e-07	5.64102e-05	Hspa4l	retained_intron
ENSMUSG00000025757	3095.62	0.840076	0.165177	5.08591	3.65862e-07	5.64102e-05	Hspa4l	retained_intron
ENSMUSG00000024222	918.081	0.789224	0.155381	5.07928	3.78875e-07	5.78549e-05	Fkbp5	protein_coding
ENSMUSG00000024222	918.081	0.789224	0.155381	5.07928	3.78875e-07	5.78549e-05	Fkbp5	protein_coding
ENSMUSG00000024222	918.081	0.789224	0.155381	5.07928	3.78875e-07	5.78549e-05	Fkbp5	protein_coding
ENSMUSG00000024222	918.081	0.789224	0.155381	5.07928	3.78875e-07	5.78549e-05	Fkbp5	protein_coding
ENSMUSG00000024222	918.081	0.789224	0.155381	5.07928	3.78875e-07	5.78549e-05	Fkbp5	protein_coding
ENSMUSG00000024222	918.081	0.789224	0.155381	5.07928	3.78875e-07	5.78549e-05	Fkbp5	protein_coding_CDS_not_defined
ENSMUSG00000024222	918.081	0.789224	0.155381	5.07928	3.78875e-07	5.78549e-05	Fkbp5	protein_coding_CDS_not_defined
ENSMUSG00000024222	918.081	0.789224	0.155381	5.07928	3.78875e-07	5.78549e-05	Fkbp5	protein_coding_CDS_not_defined
ENSMUSG00000024222	918.081	0.789224	0.155381	5.07928	3.78875e-07	5.78549e-05	Fkbp5	protein_coding_CDS_not_defined
ENSMUSG00000024222	918.081	0.789224	0.155381	5.07928	3.78875e-07	5.78549e-05	Fkbp5	protein_coding
ENSMUSG00000024222	918.081	0.789224	0.155381	5.07928	3.78875e-07	5.78549e-05	Fkbp5	protein_coding_CDS_not_defined
ENSMUSG00000024222	918.081	0.789224	0.155381	5.07928	3.78875e-07	5.78549e-05	Fkbp5	protein_coding
ENSMUSG00000024222	918.081	0.789224	0.155381	5.07928	3.78875e-07	5.78549e-05	Fkbp5	protein_coding_CDS_not_defined
ENSMUSG00000024222	918.081	0.789224	0.155381	5.07928	3.78875e-07	5.78549e-05	Fkbp5	protein_coding_CDS_not_defined
ENSMUSG00000024222	918.081	0.789224	0.155381	5.07928	3.78875e-07	5.78549e-05	Fkbp5	retained_intron
ENSMUSG00000006576	4330.35	-0.643216	0.126785	-5.07328	3.91019e-07	5.85827e-05	Slc4a3	protein_coding
ENSMUSG00000006576	4330.35	-0.643216	0.126785	-5.07328	3.91019e-07	5.85827e-05	Slc4a3	retained_intron
ENSMUSG00000006576	4330.35	-0.643216	0.126785	-5.07328	3.91019e-07	5.85827e-05	Slc4a3	protein_coding
ENSMUSG00000006576	4330.35	-0.643216	0.126785	-5.07328	3.91019e-07	5.85827e-05	Slc4a3	nonsense_mediated_decay
ENSMUSG00000006576	4330.35	-0.643216	0.126785	-5.07328	3.91019e-07	5.85827e-05	Slc4a3	retained_intron
ENSMUSG00000006576	4330.35	-0.643216	0.126785	-5.07328	3.91019e-07	5.85827e-05	Slc4a3	protein_coding
ENSMUSG00000006576	4330.35	-0.643216	0.126785	-5.07328	3.91019e-07	5.85827e-05	Slc4a3	retained_intron
ENSMUSG00000006576	4330.35	-0.643216	0.126785	-5.07328	3.91019e-07	5.85827e-05	Slc4a3	retained_intron
ENSMUSG00000006576	4330.35	-0.643216	0.126785	-5.07328	3.91019e-07	5.85827e-05	Slc4a3	protein_coding
ENSMUSG00000006576	4330.35	-0.643216	0.126785	-5.07328	3.91019e-07	5.85827e-05	Slc4a3	retained_intron
ENSMUSG00000006576	4330.35	-0.643216	0.126785	-5.07328	3.91019e-07	5.85827e-05	Slc4a3	nonsense_mediated_decay
ENSMUSG00000006576	4330.35	-0.643216	0.126785	-5.07328	3.91019e-07	5.85827e-05	Slc4a3	nonsense_mediated_decay
ENSMUSG00000031600	1174.55	0.808112	0.159284	5.07341	3.90751e-07	5.85827e-05	Vps37a	retained_intron
ENSMUSG00000031600	1174.55	0.808112	0.159284	5.07341	3.90751e-07	5.85827e-05	Vps37a	protein_coding
ENSMUSG00000031600	1174.55	0.808112	0.159284	5.07341	3.90751e-07	5.85827e-05	Vps37a	retained_intron
ENSMUSG00000031600	1174.55	0.808112	0.159284	5.07341	3.90751e-07	5.85827e-05	Vps37a	retained_intron
ENSMUSG00000031600	1174.55	0.808112	0.159284	5.07341	3.90751e-07	5.85827e-05	Vps37a	protein_coding
ENSMUSG00000031600	1174.55	0.808112	0.159284	5.07341	3.90751e-07	5.85827e-05	Vps37a	protein_coding_CDS_not_defined
ENSMUSG00000031600	1174.55	0.808112	0.159284	5.07341	3.90751e-07	5.85827e-05	Vps37a	retained_intron
ENSMUSG00000054422	23.5614	8.03524	1.59704	5.03134	4.87067e-07	7.22908e-05	Fabp1	protein_coding
ENSMUSG00000121378	859.254	-1.04123	0.207042	-5.0291	4.92792e-07	7.24633e-05	ENSMUSG00000121378	lncRNA
ENSMUSG00000121378	859.254	-1.04123	0.207042	-5.0291	4.92792e-07	7.24633e-05	ENSMUSG00000121378	lncRNA
ENSMUSG00000078672	23.3043	8.01942	1.60361	5.00084	5.70806e-07	8.31649e-05	Mup20	protein_coding
ENSMUSG00000023868	1464.44	0.827171	0.166848	4.95765	7.13521e-07	0.000103013	Pde10a	protein_coding
ENSMUSG00000023868	1464.44	0.827171	0.166848	4.95765	7.13521e-07	0.000103013	Pde10a	retained_intron
ENSMUSG00000023868	1464.44	0.827171	0.166848	4.95765	7.13521e-07	0.000103013	Pde10a	protein_coding
ENSMUSG00000023868	1464.44	0.827171	0.166848	4.95765	7.13521e-07	0.000103013	Pde10a	protein_coding_CDS_not_defined
ENSMUSG00000023868	1464.44	0.827171	0.166848	4.95765	7.13521e-07	0.000103013	Pde10a	retained_intron
ENSMUSG00000023868	1464.44	0.827171	0.166848	4.95765	7.13521e-07	0.000103013	Pde10a	retained_intron
ENSMUSG00000023868	1464.44	0.827171	0.166848	4.95765	7.13521e-07	0.000103013	Pde10a	protein_coding
ENSMUSG00000023868	1464.44	0.827171	0.166848	4.95765	7.13521e-07	0.000103013	Pde10a	nonsense_mediated_decay
ENSMUSG00000023868	1464.44	0.827171	0.166848	4.95765	7.13521e-07	0.000103013	Pde10a	protein_coding
ENSMUSG00000023868	1464.44	0.827171	0.166848	4.95765	7.13521e-07	0.000103013	Pde10a	protein_coding
ENSMUSG00000023868	1464.44	0.827171	0.166848	4.95765	7.13521e-07	0.000103013	Pde10a	protein_coding
ENSMUSG00000023868	1464.44	0.827171	0.166848	4.95765	7.13521e-07	0.000103013	Pde10a	protein_coding
ENSMUSG00000023868	1464.44	0.827171	0.166848	4.95765	7.13521e-07	0.000103013	Pde10a	protein_coding
ENSMUSG00000023868	1464.44	0.827171	0.166848	4.95765	7.13521e-07	0.000103013	Pde10a	protein_coding_CDS_not_defined
ENSMUSG00000042608	1168.86	0.72281	0.146202	4.94391	7.65723e-07	0.000109554	Stk40	protein_coding
ENSMUSG00000042608	1168.86	0.72281	0.146202	4.94391	7.65723e-07	0.000109554	Stk40	protein_coding
ENSMUSG00000042608	1168.86	0.72281	0.146202	4.94391	7.65723e-07	0.000109554	Stk40	protein_coding
ENSMUSG00000042608	1168.86	0.72281	0.146202	4.94391	7.65723e-07	0.000109554	Stk40	protein_coding_CDS_not_defined
ENSMUSG00000042608	1168.86	0.72281	0.146202	4.94391	7.65723e-07	0.000109554	Stk40	protein_coding
ENSMUSG00000042608	1168.86	0.72281	0.146202	4.94391	7.65723e-07	0.000109554	Stk40	protein_coding_CDS_not_defined
ENSMUSG00000025321	1703.63	0.824404	0.166962	4.93767	7.90611e-07	0.000110178	Itgb8	protein_coding
ENSMUSG00000025321	1703.63	0.824404	0.166962	4.93767	7.90611e-07	0.000110178	Itgb8	retained_intron
ENSMUSG00000025321	1703.63	0.824404	0.166962	4.93767	7.90611e-07	0.000110178	Itgb8	retained_intron
ENSMUSG00000032482	5729.92	-0.654294	0.132513	-4.9376	7.90901e-07	0.000110178	Cspg5	protein_coding
ENSMUSG00000032482	5729.92	-0.654294	0.132513	-4.9376	7.90901e-07	0.000110178	Cspg5	protein_coding
ENSMUSG00000032482	5729.92	-0.654294	0.132513	-4.9376	7.90901e-07	0.000110178	Cspg5	retained_intron
ENSMUSG00000032482	5729.92	-0.654294	0.132513	-4.9376	7.90901e-07	0.000110178	Cspg5	protein_coding
ENSMUSG00000032482	5729.92	-0.654294	0.132513	-4.9376	7.90901e-07	0.000110178	Cspg5	protein_coding
ENSMUSG00000036273	350.835	1.3183	0.266981	4.9378	7.90105e-07	0.000110178	Lrrk2	protein_coding
ENSMUSG00000036273	350.835	1.3183	0.266981	4.9378	7.90105e-07	0.000110178	Lrrk2	protein_coding_CDS_not_defined
ENSMUSG00000036273	350.835	1.3183	0.266981	4.9378	7.90105e-07	0.000110178	Lrrk2	protein_coding_CDS_not_defined
ENSMUSG00000036273	350.835	1.3183	0.266981	4.9378	7.90105e-07	0.000110178	Lrrk2	protein_coding_CDS_not_defined
ENSMUSG00000036273	350.835	1.3183	0.266981	4.9378	7.90105e-07	0.000110178	Lrrk2	retained_intron
ENSMUSG00000036273	350.835	1.3183	0.266981	4.9378	7.90105e-07	0.000110178	Lrrk2	retained_intron
ENSMUSG00000075602	537.859	0.960166	0.194684	4.93192	8.14266e-07	0.000112447	Ly6a	protein_coding
ENSMUSG00000075602	537.859	0.960166	0.194684	4.93192	8.14266e-07	0.000112447	Ly6a	protein_coding
ENSMUSG00000075602	537.859	0.960166	0.194684	4.93192	8.14266e-07	0.000112447	Ly6a	protein_coding
ENSMUSG00000075602	537.859	0.960166	0.194684	4.93192	8.14266e-07	0.000112447	Ly6a	protein_coding
ENSMUSG00000075602	537.859	0.960166	0.194684	4.93192	8.14266e-07	0.000112447	Ly6a	protein_coding
ENSMUSG00000075602	537.859	0.960166	0.194684	4.93192	8.14266e-07	0.000112447	Ly6a	protein_coding
ENSMUSG00000019916	958.481	0.770132	0.156207	4.93019	8.21487e-07	0.000112466	P4ha1	protein_coding
ENSMUSG00000019916	958.481	0.770132	0.156207	4.93019	8.21487e-07	0.000112466	P4ha1	protein_coding
ENSMUSG00000019916	958.481	0.770132	0.156207	4.93019	8.21487e-07	0.000112466	P4ha1	protein_coding
ENSMUSG00000021327	1567.31	0.71042	0.144408	4.91953	8.67538e-07	0.000117755	Zkscan3	protein_coding
ENSMUSG00000021327	1567.31	0.71042	0.144408	4.91953	8.67538e-07	0.000117755	Zkscan3	protein_coding
ENSMUSG00000021327	1567.31	0.71042	0.144408	4.91953	8.67538e-07	0.000117755	Zkscan3	protein_coding
ENSMUSG00000021327	1567.31	0.71042	0.144408	4.91953	8.67538e-07	0.000117755	Zkscan3	protein_coding_CDS_not_defined
ENSMUSG00000021327	1567.31	0.71042	0.144408	4.91953	8.67538e-07	0.000117755	Zkscan3	protein_coding
ENSMUSG00000021327	1567.31	0.71042	0.144408	4.91953	8.67538e-07	0.000117755	Zkscan3	protein_coding
ENSMUSG00000021327	1567.31	0.71042	0.144408	4.91953	8.67538e-07	0.000117755	Zkscan3	protein_coding
ENSMUSG00000021327	1567.31	0.71042	0.144408	4.91953	8.67538e-07	0.000117755	Zkscan3	protein_coding_CDS_not_defined
ENSMUSG00000079018	735.869	0.891129	0.181499	4.90982	9.11587e-07	0.000122686	Ly6c1	protein_coding
ENSMUSG00000079018	735.869	0.891129	0.181499	4.90982	9.11587e-07	0.000122686	Ly6c1	protein_coding
ENSMUSG00000079018	735.869	0.891129	0.181499	4.90982	9.11587e-07	0.000122686	Ly6c1	protein_coding
ENSMUSG00000079018	735.869	0.891129	0.181499	4.90982	9.11587e-07	0.000122686	Ly6c1	protein_coding
ENSMUSG00000079018	735.869	0.891129	0.181499	4.90982	9.11587e-07	0.000122686	Ly6c1	protein_coding
ENSMUSG00000079018	735.869	0.891129	0.181499	4.90982	9.11587e-07	0.000122686	Ly6c1	protein_coding
ENSMUSG00000079018	735.869	0.891129	0.181499	4.90982	9.11587e-07	0.000122686	Ly6c1	protein_coding
ENSMUSG00000048154	5082.9	0.669347	0.136412	4.90679	9.25791e-07	0.00012355	Kmt2d	protein_coding
ENSMUSG00000048154	5082.9	0.669347	0.136412	4.90679	9.25791e-07	0.00012355	Kmt2d	protein_coding
ENSMUSG00000048154	5082.9	0.669347	0.136412	4.90679	9.25791e-07	0.00012355	Kmt2d	protein_coding
ENSMUSG00000048154	5082.9	0.669347	0.136412	4.90679	9.25791e-07	0.00012355	Kmt2d	nonsense_mediated_decay
ENSMUSG00000048154	5082.9	0.669347	0.136412	4.90679	9.25791e-07	0.00012355	Kmt2d	protein_coding
ENSMUSG00000121500	11105.3	-0.787354	0.160889	-4.89379	9.89135e-07	0.000130904	ENSMUSG00000121500	lncRNA
ENSMUSG00000121500	11105.3	-0.787354	0.160889	-4.89379	9.89135e-07	0.000130904	ENSMUSG00000121500	lncRNA
ENSMUSG00000121500	11105.3	-0.787354	0.160889	-4.89379	9.89135e-07	0.000130904	ENSMUSG00000121500	lncRNA
ENSMUSG00000121500	11105.3	-0.787354	0.160889	-4.89379	9.89135e-07	0.000130904	ENSMUSG00000121500	lncRNA
ENSMUSG00000121500	11105.3	-0.787354	0.160889	-4.89379	9.89135e-07	0.000130904	ENSMUSG00000121500	lncRNA
ENSMUSG00000121500	11105.3	-0.787354	0.160889	-4.89379	9.89135e-07	0.000130904	ENSMUSG00000121500	lncRNA
ENSMUSG00000121500	11105.3	-0.787354	0.160889	-4.89379	9.89135e-07	0.000130904	ENSMUSG00000121500	lncRNA
ENSMUSG00000121500	11105.3	-0.787354	0.160889	-4.89379	9.89135e-07	0.000130904	ENSMUSG00000121500	lncRNA
ENSMUSG00000121500	11105.3	-0.787354	0.160889	-4.89379	9.89135e-07	0.000130904	ENSMUSG00000121500	lncRNA
ENSMUSG00000121500	11105.3	-0.787354	0.160889	-4.89379	9.89135e-07	0.000130904	ENSMUSG00000121500	lncRNA
ENSMUSG00000121500	11105.3	-0.787354	0.160889	-4.89379	9.89135e-07	0.000130904	ENSMUSG00000121500	lncRNA
ENSMUSG00000121500	11105.3	-0.787354	0.160889	-4.89379	9.89135e-07	0.000130904	ENSMUSG00000121500	lncRNA
ENSMUSG00000121500	11105.3	-0.787354	0.160889	-4.89379	9.89135e-07	0.000130904	ENSMUSG00000121500	lncRNA
ENSMUSG00000121500	11105.3	-0.787354	0.160889	-4.89379	9.89135e-07	0.000130904	ENSMUSG00000121500	lncRNA
ENSMUSG00000121500	11105.3	-0.787354	0.160889	-4.89379	9.89135e-07	0.000130904	ENSMUSG00000121500	lncRNA
ENSMUSG00000121500	11105.3	-0.787354	0.160889	-4.89379	9.89135e-07	0.000130904	ENSMUSG00000121500	lncRNA
ENSMUSG00000121500	11105.3	-0.787354	0.160889	-4.89379	9.89135e-07	0.000130904	ENSMUSG00000121500	lncRNA
ENSMUSG00000121500	11105.3	-0.787354	0.160889	-4.89379	9.89135e-07	0.000130904	ENSMUSG00000121500	lncRNA
ENSMUSG00000121500	11105.3	-0.787354	0.160889	-4.89379	9.89135e-07	0.000130904	ENSMUSG00000121500	lncRNA
ENSMUSG00000002083	258.919	-1.23012	0.252402	-4.87365	1.09553e-06	0.000143786	Bbc3	protein_coding
ENSMUSG00000002083	258.919	-1.23012	0.252402	-4.87365	1.09553e-06	0.000143786	Bbc3	protein_coding
ENSMUSG00000002083	258.919	-1.23012	0.252402	-4.87365	1.09553e-06	0.000143786	Bbc3	protein_coding
ENSMUSG00000002083	258.919	-1.23012	0.252402	-4.87365	1.09553e-06	0.000143786	Bbc3	retained_intron
ENSMUSG00000085609	125.315	1.77502	0.365902	4.85108	1.2279e-06	0.000159839	1700016P03Rik	lncRNA
ENSMUSG00000085609	125.315	1.77502	0.365902	4.85108	1.2279e-06	0.000159839	1700016P03Rik	lncRNA
ENSMUSG00000052560	872.821	0.774156	0.159829	4.84364	1.2748e-06	0.000164594	Cpne8	nonsense_mediated_decay
ENSMUSG00000052560	872.821	0.774156	0.159829	4.84364	1.2748e-06	0.000164594	Cpne8	protein_coding
ENSMUSG00000052560	872.821	0.774156	0.159829	4.84364	1.2748e-06	0.000164594	Cpne8	protein_coding
ENSMUSG00000052560	872.821	0.774156	0.159829	4.84364	1.2748e-06	0.000164594	Cpne8	protein_coding_CDS_not_defined
ENSMUSG00000052560	872.821	0.774156	0.159829	4.84364	1.2748e-06	0.000164594	Cpne8	retained_intron
ENSMUSG00000059423	515.85	0.969031	0.200206	4.84017	1.2973e-06	0.000166149	Zfp933	protein_coding
ENSMUSG00000059423	515.85	0.969031	0.200206	4.84017	1.2973e-06	0.000166149	Zfp933	protein_coding
ENSMUSG00000004460	1391.24	0.679633	0.141069	4.81772	1.45207e-06	0.000184483	Dnajb11	protein_coding
ENSMUSG00000004460	1391.24	0.679633	0.141069	4.81772	1.45207e-06	0.000184483	Dnajb11	protein_coding
ENSMUSG00000004460	1391.24	0.679633	0.141069	4.81772	1.45207e-06	0.000184483	Dnajb11	protein_coding
ENSMUSG00000004460	1391.24	0.679633	0.141069	4.81772	1.45207e-06	0.000184483	Dnajb11	protein_coding
ENSMUSG00000060862	539.16	0.904113	0.187831	4.81345	1.48349e-06	0.000186979	Zbtb40	protein_coding
ENSMUSG00000060862	539.16	0.904113	0.187831	4.81345	1.48349e-06	0.000186979	Zbtb40	protein_coding
ENSMUSG00000060862	539.16	0.904113	0.187831	4.81345	1.48349e-06	0.000186979	Zbtb40	retained_intron
ENSMUSG00000063889	231.877	1.18738	0.247034	4.80654	1.53567e-06	0.000192032	Crem	protein_coding
ENSMUSG00000063889	231.877	1.18738	0.247034	4.80654	1.53567e-06	0.000192032	Crem	protein_coding
ENSMUSG00000063889	231.877	1.18738	0.247034	4.80654	1.53567e-06	0.000192032	Crem	protein_coding
ENSMUSG00000063889	231.877	1.18738	0.247034	4.80654	1.53567e-06	0.000192032	Crem	protein_coding
ENSMUSG00000063889	231.877	1.18738	0.247034	4.80654	1.53567e-06	0.000192032	Crem	protein_coding
ENSMUSG00000063889	231.877	1.18738	0.247034	4.80654	1.53567e-06	0.000192032	Crem	protein_coding
ENSMUSG00000063889	231.877	1.18738	0.247034	4.80654	1.53567e-06	0.000192032	Crem	protein_coding
ENSMUSG00000063889	231.877	1.18738	0.247034	4.80654	1.53567e-06	0.000192032	Crem	protein_coding
ENSMUSG00000063889	231.877	1.18738	0.247034	4.80654	1.53567e-06	0.000192032	Crem	protein_coding_CDS_not_defined
ENSMUSG00000063889	231.877	1.18738	0.247034	4.80654	1.53567e-06	0.000192032	Crem	protein_coding
ENSMUSG00000063889	231.877	1.18738	0.247034	4.80654	1.53567e-06	0.000192032	Crem	protein_coding
ENSMUSG00000063889	231.877	1.18738	0.247034	4.80654	1.53567e-06	0.000192032	Crem	protein_coding
ENSMUSG00000063889	231.877	1.18738	0.247034	4.80654	1.53567e-06	0.000192032	Crem	protein_coding
ENSMUSG00000063889	231.877	1.18738	0.247034	4.80654	1.53567e-06	0.000192032	Crem	protein_coding
ENSMUSG00000063889	231.877	1.18738	0.247034	4.80654	1.53567e-06	0.000192032	Crem	protein_coding
ENSMUSG00000063889	231.877	1.18738	0.247034	4.80654	1.53567e-06	0.000192032	Crem	protein_coding
ENSMUSG00000063889	231.877	1.18738	0.247034	4.80654	1.53567e-06	0.000192032	Crem	protein_coding
ENSMUSG00000063889	231.877	1.18738	0.247034	4.80654	1.53567e-06	0.000192032	Crem	protein_coding
ENSMUSG00000063889	231.877	1.18738	0.247034	4.80654	1.53567e-06	0.000192032	Crem	protein_coding
ENSMUSG00000063889	231.877	1.18738	0.247034	4.80654	1.53567e-06	0.000192032	Crem	protein_coding
ENSMUSG00000063889	231.877	1.18738	0.247034	4.80654	1.53567e-06	0.000192032	Crem	protein_coding
ENSMUSG00000063889	231.877	1.18738	0.247034	4.80654	1.53567e-06	0.000192032	Crem	protein_coding
ENSMUSG00000063889	231.877	1.18738	0.247034	4.80654	1.53567e-06	0.000192032	Crem	protein_coding
ENSMUSG00000063889	231.877	1.18738	0.247034	4.80654	1.53567e-06	0.000192032	Crem	nonsense_mediated_decay
ENSMUSG00000063889	231.877	1.18738	0.247034	4.80654	1.53567e-06	0.000192032	Crem	protein_coding
ENSMUSG00000063889	231.877	1.18738	0.247034	4.80654	1.53567e-06	0.000192032	Crem	protein_coding
ENSMUSG00000063889	231.877	1.18738	0.247034	4.80654	1.53567e-06	0.000192032	Crem	protein_coding
ENSMUSG00000063889	231.877	1.18738	0.247034	4.80654	1.53567e-06	0.000192032	Crem	protein_coding
ENSMUSG00000063889	231.877	1.18738	0.247034	4.80654	1.53567e-06	0.000192032	Crem	protein_coding
ENSMUSG00000063889	231.877	1.18738	0.247034	4.80654	1.53567e-06	0.000192032	Crem	nonsense_mediated_decay
ENSMUSG00000063889	231.877	1.18738	0.247034	4.80654	1.53567e-06	0.000192032	Crem	protein_coding
ENSMUSG00000063889	231.877	1.18738	0.247034	4.80654	1.53567e-06	0.000192032	Crem	protein_coding
ENSMUSG00000063889	231.877	1.18738	0.247034	4.80654	1.53567e-06	0.000192032	Crem	protein_coding
ENSMUSG00000063889	231.877	1.18738	0.247034	4.80654	1.53567e-06	0.000192032	Crem	protein_coding_CDS_not_defined
ENSMUSG00000063889	231.877	1.18738	0.247034	4.80654	1.53567e-06	0.000192032	Crem	retained_intron
ENSMUSG00000063889	231.877	1.18738	0.247034	4.80654	1.53567e-06	0.000192032	Crem	protein_coding_CDS_not_defined
ENSMUSG00000063889	231.877	1.18738	0.247034	4.80654	1.53567e-06	0.000192032	Crem	protein_coding
ENSMUSG00000063889	231.877	1.18738	0.247034	4.80654	1.53567e-06	0.000192032	Crem	protein_coding
ENSMUSG00000063889	231.877	1.18738	0.247034	4.80654	1.53567e-06	0.000192032	Crem	protein_coding_CDS_not_defined
ENSMUSG00000002059	783.619	-0.821608	0.171569	-4.78879	1.67789e-06	0.000207447	Rab34	protein_coding
ENSMUSG00000002059	783.619	-0.821608	0.171569	-4.78879	1.67789e-06	0.000207447	Rab34	protein_coding
ENSMUSG00000002059	783.619	-0.821608	0.171569	-4.78879	1.67789e-06	0.000207447	Rab34	protein_coding
ENSMUSG00000002059	783.619	-0.821608	0.171569	-4.78879	1.67789e-06	0.000207447	Rab34	protein_coding
ENSMUSG00000002059	783.619	-0.821608	0.171569	-4.78879	1.67789e-06	0.000207447	Rab34	protein_coding
ENSMUSG00000002059	783.619	-0.821608	0.171569	-4.78879	1.67789e-06	0.000207447	Rab34	retained_intron
ENSMUSG00000002059	783.619	-0.821608	0.171569	-4.78879	1.67789e-06	0.000207447	Rab34	retained_intron
ENSMUSG00000002059	783.619	-0.821608	0.171569	-4.78879	1.67789e-06	0.000207447	Rab34	protein_coding
ENSMUSG00000002059	783.619	-0.821608	0.171569	-4.78879	1.67789e-06	0.000207447	Rab34	retained_intron
ENSMUSG00000028370	203.552	1.30567	0.272699	4.78793	1.68508e-06	0.000207447	Pappa	protein_coding
ENSMUSG00000022136	1207.55	0.731526	0.153248	4.77347	1.81076e-06	0.0002205	Dnajc3	protein_coding
ENSMUSG00000030528	125.491	-1.62972	0.341476	-4.77257	1.81887e-06	0.0002205	Blm	protein_coding
ENSMUSG00000030528	125.491	-1.62972	0.341476	-4.77257	1.81887e-06	0.0002205	Blm	protein_coding
ENSMUSG00000030528	125.491	-1.62972	0.341476	-4.77257	1.81887e-06	0.0002205	Blm	protein_coding
ENSMUSG00000030528	125.491	-1.62972	0.341476	-4.77257	1.81887e-06	0.0002205	Blm	protein_coding_CDS_not_defined
ENSMUSG00000030528	125.491	-1.62972	0.341476	-4.77257	1.81887e-06	0.0002205	Blm	retained_intron
ENSMUSG00000030528	125.491	-1.62972	0.341476	-4.77257	1.81887e-06	0.0002205	Blm	nonsense_mediated_decay
ENSMUSG00000030528	125.491	-1.62972	0.341476	-4.77257	1.81887e-06	0.0002205	Blm	nonsense_mediated_decay
ENSMUSG00000030528	125.491	-1.62972	0.341476	-4.77257	1.81887e-06	0.0002205	Blm	retained_intron
ENSMUSG00000030528	125.491	-1.62972	0.341476	-4.77257	1.81887e-06	0.0002205	Blm	retained_intron
ENSMUSG00000030528	125.491	-1.62972	0.341476	-4.77257	1.81887e-06	0.0002205	Blm	retained_intron
ENSMUSG00000051335	1355.27	0.677832	0.142139	4.76881	1.85315e-06	0.000222954	Gfod1	protein_coding
ENSMUSG00000051335	1355.27	0.677832	0.142139	4.76881	1.85315e-06	0.000222954	Gfod1	protein_coding
ENSMUSG00000059991	1482.37	0.653464	0.137196	4.76298	1.90754e-06	0.000227772	Nptx2	protein_coding
ENSMUSG00000026773	798.488	0.786466	0.165377	4.7556	1.97862e-06	0.000234496	Pfkfb3	protein_coding
ENSMUSG00000026773	798.488	0.786466	0.165377	4.7556	1.97862e-06	0.000234496	Pfkfb3	protein_coding
ENSMUSG00000026773	798.488	0.786466	0.165377	4.7556	1.97862e-06	0.000234496	Pfkfb3	protein_coding
ENSMUSG00000026773	798.488	0.786466	0.165377	4.7556	1.97862e-06	0.000234496	Pfkfb3	protein_coding
ENSMUSG00000026773	798.488	0.786466	0.165377	4.7556	1.97862e-06	0.000234496	Pfkfb3	nonsense_mediated_decay
ENSMUSG00000026773	798.488	0.786466	0.165377	4.7556	1.97862e-06	0.000234496	Pfkfb3	protein_coding_CDS_not_defined
ENSMUSG00000026773	798.488	0.786466	0.165377	4.7556	1.97862e-06	0.000234496	Pfkfb3	protein_coding
ENSMUSG00000026773	798.488	0.786466	0.165377	4.7556	1.97862e-06	0.000234496	Pfkfb3	protein_coding
ENSMUSG00000026773	798.488	0.786466	0.165377	4.7556	1.97862e-06	0.000234496	Pfkfb3	protein_coding
ENSMUSG00000026773	798.488	0.786466	0.165377	4.7556	1.97862e-06	0.000234496	Pfkfb3	protein_coding
ENSMUSG00000026773	798.488	0.786466	0.165377	4.7556	1.97862e-06	0.000234496	Pfkfb3	protein_coding
ENSMUSG00000026773	798.488	0.786466	0.165377	4.7556	1.97862e-06	0.000234496	Pfkfb3	protein_coding
ENSMUSG00000026773	798.488	0.786466	0.165377	4.7556	1.97862e-06	0.000234496	Pfkfb3	protein_coding
ENSMUSG00000026773	798.488	0.786466	0.165377	4.7556	1.97862e-06	0.000234496	Pfkfb3	protein_coding
ENSMUSG00000026773	798.488	0.786466	0.165377	4.7556	1.97862e-06	0.000234496	Pfkfb3	retained_intron
ENSMUSG00000026773	798.488	0.786466	0.165377	4.7556	1.97862e-06	0.000234496	Pfkfb3	retained_intron
ENSMUSG00000026773	798.488	0.786466	0.165377	4.7556	1.97862e-06	0.000234496	Pfkfb3	protein_coding_CDS_not_defined
ENSMUSG00000026773	798.488	0.786466	0.165377	4.7556	1.97862e-06	0.000234496	Pfkfb3	retained_intron
ENSMUSG00000026773	798.488	0.786466	0.165377	4.7556	1.97862e-06	0.000234496	Pfkfb3	protein_coding_CDS_not_defined
ENSMUSG00000026773	798.488	0.786466	0.165377	4.7556	1.97862e-06	0.000234496	Pfkfb3	retained_intron
ENSMUSG00000026773	798.488	0.786466	0.165377	4.7556	1.97862e-06	0.000234496	Pfkfb3	protein_coding_CDS_not_defined
ENSMUSG00000035566	2155.23	0.750218	0.158009	4.74794	2.05504e-06	0.000241748	Pcdh17	protein_coding
ENSMUSG00000035566	2155.23	0.750218	0.158009	4.74794	2.05504e-06	0.000241748	Pcdh17	retained_intron
ENSMUSG00000085511	32.6802	-3.4124	0.720859	-4.7338	2.20353e-06	0.000257311	Gm11738	lncRNA
ENSMUSG00000017376	1755.25	0.665855	0.140876	4.72652	2.28398e-06	0.000264758	Nlk	protein_coding
ENSMUSG00000017376	1755.25	0.665855	0.140876	4.72652	2.28398e-06	0.000264758	Nlk	protein_coding_CDS_not_defined
ENSMUSG00000017376	1755.25	0.665855	0.140876	4.72652	2.28398e-06	0.000264758	Nlk	protein_coding
ENSMUSG00000017376	1755.25	0.665855	0.140876	4.72652	2.28398e-06	0.000264758	Nlk	retained_intron
ENSMUSG00000073678	1402.72	0.700729	0.148449	4.72035	2.3544e-06	0.000268995	Pgap1	protein_coding
ENSMUSG00000073678	1402.72	0.700729	0.148449	4.72035	2.3544e-06	0.000268995	Pgap1	retained_intron
ENSMUSG00000073678	1402.72	0.700729	0.148449	4.72035	2.3544e-06	0.000268995	Pgap1	retained_intron
ENSMUSG00000073678	1402.72	0.700729	0.148449	4.72035	2.3544e-06	0.000268995	Pgap1	retained_intron
ENSMUSG00000096056	147.713	1.44948	0.306981	4.72171	2.33868e-06	0.000268995	Gm21986	lncRNA
ENSMUSG00000090877	166.596	1.43315	0.304637	4.70446	2.54542e-06	0.000288741	Hspa1b	protein_coding
ENSMUSG00000001774	1219.93	0.705091	0.149931	4.70277	2.56655e-06	0.000289073	Chordc1	protein_coding
ENSMUSG00000001774	1219.93	0.705091	0.149931	4.70277	2.56655e-06	0.000289073	Chordc1	retained_intron
ENSMUSG00000001774	1219.93	0.705091	0.149931	4.70277	2.56655e-06	0.000289073	Chordc1	retained_intron
ENSMUSG00000001774	1219.93	0.705091	0.149931	4.70277	2.56655e-06	0.000289073	Chordc1	protein_coding
ENSMUSG00000001774	1219.93	0.705091	0.149931	4.70277	2.56655e-06	0.000289073	Chordc1	nonsense_mediated_decay
ENSMUSG00000001774	1219.93	0.705091	0.149931	4.70277	2.56655e-06	0.000289073	Chordc1	protein_coding
ENSMUSG00000001774	1219.93	0.705091	0.149931	4.70277	2.56655e-06	0.000289073	Chordc1	nonsense_mediated_decay
ENSMUSG00000001774	1219.93	0.705091	0.149931	4.70277	2.56655e-06	0.000289073	Chordc1	retained_intron
ENSMUSG00000001774	1219.93	0.705091	0.149931	4.70277	2.56655e-06	0.000289073	Chordc1	retained_intron
ENSMUSG00000032402	1258.71	0.684767	0.146018	4.6896	2.73741e-06	0.000306146	Smad3	protein_coding
ENSMUSG00000032402	1258.71	0.684767	0.146018	4.6896	2.73741e-06	0.000306146	Smad3	protein_coding
ENSMUSG00000032402	1258.71	0.684767	0.146018	4.6896	2.73741e-06	0.000306146	Smad3	protein_coding
ENSMUSG00000032402	1258.71	0.684767	0.146018	4.6896	2.73741e-06	0.000306146	Smad3	protein_coding
ENSMUSG00000032402	1258.71	0.684767	0.146018	4.6896	2.73741e-06	0.000306146	Smad3	protein_coding_CDS_not_defined
ENSMUSG00000027797	24426.5	0.528545	0.113304	4.66482	3.0888e-06	0.000343029	Dclk1	protein_coding
ENSMUSG00000027797	24426.5	0.528545	0.113304	4.66482	3.0888e-06	0.000343029	Dclk1	protein_coding
ENSMUSG00000027797	24426.5	0.528545	0.113304	4.66482	3.0888e-06	0.000343029	Dclk1	protein_coding
ENSMUSG00000027797	24426.5	0.528545	0.113304	4.66482	3.0888e-06	0.000343029	Dclk1	protein_coding
ENSMUSG00000027797	24426.5	0.528545	0.113304	4.66482	3.0888e-06	0.000343029	Dclk1	retained_intron
ENSMUSG00000027797	24426.5	0.528545	0.113304	4.66482	3.0888e-06	0.000343029	Dclk1	protein_coding_CDS_not_defined
ENSMUSG00000027797	24426.5	0.528545	0.113304	4.66482	3.0888e-06	0.000343029	Dclk1	retained_intron
ENSMUSG00000027797	24426.5	0.528545	0.113304	4.66482	3.0888e-06	0.000343029	Dclk1	protein_coding
ENSMUSG00000027797	24426.5	0.528545	0.113304	4.66482	3.0888e-06	0.000343029	Dclk1	protein_coding
ENSMUSG00000027797	24426.5	0.528545	0.113304	4.66482	3.0888e-06	0.000343029	Dclk1	protein_coding
ENSMUSG00000027797	24426.5	0.528545	0.113304	4.66482	3.0888e-06	0.000343029	Dclk1	protein_coding
ENSMUSG00000027797	24426.5	0.528545	0.113304	4.66482	3.0888e-06	0.000343029	Dclk1	protein_coding
ENSMUSG00000027797	24426.5	0.528545	0.113304	4.66482	3.0888e-06	0.000343029	Dclk1	protein_coding
ENSMUSG00000027797	24426.5	0.528545	0.113304	4.66482	3.0888e-06	0.000343029	Dclk1	protein_coding
ENSMUSG00000027797	24426.5	0.528545	0.113304	4.66482	3.0888e-06	0.000343029	Dclk1	protein_coding_CDS_not_defined
ENSMUSG00000026020	681.379	0.780768	0.167506	4.66115	3.14452e-06	0.000346792	Nop58	protein_coding_CDS_not_defined
ENSMUSG00000026020	681.379	0.780768	0.167506	4.66115	3.14452e-06	0.000346792	Nop58	protein_coding
ENSMUSG00000026020	681.379	0.780768	0.167506	4.66115	3.14452e-06	0.000346792	Nop58	protein_coding
ENSMUSG00000026020	681.379	0.780768	0.167506	4.66115	3.14452e-06	0.000346792	Nop58	retained_intron
ENSMUSG00000026020	681.379	0.780768	0.167506	4.66115	3.14452e-06	0.000346792	Nop58	retained_intron
ENSMUSG00000026020	681.379	0.780768	0.167506	4.66115	3.14452e-06	0.000346792	Nop58	protein_coding
ENSMUSG00000026020	681.379	0.780768	0.167506	4.66115	3.14452e-06	0.000346792	Nop58	protein_coding
ENSMUSG00000026020	681.379	0.780768	0.167506	4.66115	3.14452e-06	0.000346792	Nop58	nonsense_mediated_decay
ENSMUSG00000026020	681.379	0.780768	0.167506	4.66115	3.14452e-06	0.000346792	Nop58	retained_intron
ENSMUSG00000026020	681.379	0.780768	0.167506	4.66115	3.14452e-06	0.000346792	Nop58	retained_intron
ENSMUSG00000026020	681.379	0.780768	0.167506	4.66115	3.14452e-06	0.000346792	Nop58	nonsense_mediated_decay
ENSMUSG00000026020	681.379	0.780768	0.167506	4.66115	3.14452e-06	0.000346792	Nop58	nonsense_mediated_decay
ENSMUSG00000026020	681.379	0.780768	0.167506	4.66115	3.14452e-06	0.000346792	Nop58	nonsense_mediated_decay
ENSMUSG00000026020	681.379	0.780768	0.167506	4.66115	3.14452e-06	0.000346792	Nop58	protein_coding
ENSMUSG00000026020	681.379	0.780768	0.167506	4.66115	3.14452e-06	0.000346792	Nop58	protein_coding
ENSMUSG00000026360	614.232	0.822741	0.176701	4.65612	3.2222e-06	0.000351315	Rgs2	protein_coding
ENSMUSG00000026360	614.232	0.822741	0.176701	4.65612	3.2222e-06	0.000351315	Rgs2	nonsense_mediated_decay
ENSMUSG00000026360	614.232	0.822741	0.176701	4.65612	3.2222e-06	0.000351315	Rgs2	protein_coding
ENSMUSG00000026360	614.232	0.822741	0.176701	4.65612	3.2222e-06	0.000351315	Rgs2	retained_intron
ENSMUSG00000054455	2881.06	0.579745	0.124525	4.65564	3.22977e-06	0.000351315	Vapb	protein_coding
ENSMUSG00000054455	2881.06	0.579745	0.124525	4.65564	3.22977e-06	0.000351315	Vapb	protein_coding_CDS_not_defined
ENSMUSG00000022868	36.005	7.10561	1.52825	4.64949	3.3275e-06	0.000357055	Ahsg	protein_coding
ENSMUSG00000022868	36.005	7.10561	1.52825	4.64949	3.3275e-06	0.000357055	Ahsg	protein_coding
ENSMUSG00000022868	36.005	7.10561	1.52825	4.64949	3.3275e-06	0.000357055	Ahsg	protein_coding
ENSMUSG00000022868	36.005	7.10561	1.52825	4.64949	3.3275e-06	0.000357055	Ahsg	protein_coding
ENSMUSG00000022868	36.005	7.10561	1.52825	4.64949	3.3275e-06	0.000357055	Ahsg	nonsense_mediated_decay
ENSMUSG00000022868	36.005	7.10561	1.52825	4.64949	3.3275e-06	0.000357055	Ahsg	protein_coding_CDS_not_defined
ENSMUSG00000022868	36.005	7.10561	1.52825	4.64949	3.3275e-06	0.000357055	Ahsg	retained_intron
ENSMUSG00000022868	36.005	7.10561	1.52825	4.64949	3.3275e-06	0.000357055	Ahsg	protein_coding
ENSMUSG00000063796	624.166	-0.882705	0.189824	-4.65013	3.31727e-06	0.000357055	Slc22a8	retained_intron
ENSMUSG00000063796	624.166	-0.882705	0.189824	-4.65013	3.31727e-06	0.000357055	Slc22a8	protein_coding
ENSMUSG00000063796	624.166	-0.882705	0.189824	-4.65013	3.31727e-06	0.000357055	Slc22a8	protein_coding
ENSMUSG00000022403	3389.58	0.631209	0.1362	4.63444	3.579e-06	0.000381464	St13	protein_coding
ENSMUSG00000022403	3389.58	0.631209	0.1362	4.63444	3.579e-06	0.000381464	St13	protein_coding
ENSMUSG00000022403	3389.58	0.631209	0.1362	4.63444	3.579e-06	0.000381464	St13	protein_coding
ENSMUSG00000022403	3389.58	0.631209	0.1362	4.63444	3.579e-06	0.000381464	St13	retained_intron
ENSMUSG00000022403	3389.58	0.631209	0.1362	4.63444	3.579e-06	0.000381464	St13	protein_coding
ENSMUSG00000022403	3389.58	0.631209	0.1362	4.63444	3.579e-06	0.000381464	St13	retained_intron
ENSMUSG00000022403	3389.58	0.631209	0.1362	4.63444	3.579e-06	0.000381464	St13	protein_coding
ENSMUSG00000034156	8685.44	-0.559798	0.121041	-4.62486	3.74845e-06	0.00039622	Tspoap1	protein_coding
ENSMUSG00000034156	8685.44	-0.559798	0.121041	-4.62486	3.74845e-06	0.00039622	Tspoap1	protein_coding
ENSMUSG00000034156	8685.44	-0.559798	0.121041	-4.62486	3.74845e-06	0.00039622	Tspoap1	protein_coding_CDS_not_defined
ENSMUSG00000034156	8685.44	-0.559798	0.121041	-4.62486	3.74845e-06	0.00039622	Tspoap1	protein_coding
ENSMUSG00000034156	8685.44	-0.559798	0.121041	-4.62486	3.74845e-06	0.00039622	Tspoap1	protein_coding
ENSMUSG00000034156	8685.44	-0.559798	0.121041	-4.62486	3.74845e-06	0.00039622	Tspoap1	retained_intron
ENSMUSG00000034156	8685.44	-0.559798	0.121041	-4.62486	3.74845e-06	0.00039622	Tspoap1	retained_intron
ENSMUSG00000034156	8685.44	-0.559798	0.121041	-4.62486	3.74845e-06	0.00039622	Tspoap1	retained_intron
ENSMUSG00000034156	8685.44	-0.559798	0.121041	-4.62486	3.74845e-06	0.00039622	Tspoap1	protein_coding
ENSMUSG00000034156	8685.44	-0.559798	0.121041	-4.62486	3.74845e-06	0.00039622	Tspoap1	retained_intron
ENSMUSG00000106651	73.9043	2.01053	0.434819	4.62382	3.76734e-06	0.00039622	Gm42608	TEC
ENSMUSG00000052299	1229.2	0.729563	0.157916	4.61994	3.8385e-06	0.000401047	Ltn1	protein_coding
ENSMUSG00000052299	1229.2	0.729563	0.157916	4.61994	3.8385e-06	0.000401047	Ltn1	protein_coding
ENSMUSG00000031309	1139.14	0.720748	0.156081	4.61777	3.87878e-06	0.000402607	Rps6ka3	protein_coding
ENSMUSG00000031309	1139.14	0.720748	0.156081	4.61777	3.87878e-06	0.000402607	Rps6ka3	protein_coding
ENSMUSG00000031309	1139.14	0.720748	0.156081	4.61777	3.87878e-06	0.000402607	Rps6ka3	protein_coding
ENSMUSG00000031309	1139.14	0.720748	0.156081	4.61777	3.87878e-06	0.000402607	Rps6ka3	protein_coding
ENSMUSG00000031309	1139.14	0.720748	0.156081	4.61777	3.87878e-06	0.000402607	Rps6ka3	protein_coding
ENSMUSG00000031309	1139.14	0.720748	0.156081	4.61777	3.87878e-06	0.000402607	Rps6ka3	protein_coding
ENSMUSG00000031309	1139.14	0.720748	0.156081	4.61777	3.87878e-06	0.000402607	Rps6ka3	protein_coding
ENSMUSG00000031309	1139.14	0.720748	0.156081	4.61777	3.87878e-06	0.000402607	Rps6ka3	protein_coding_CDS_not_defined
ENSMUSG00000031309	1139.14	0.720748	0.156081	4.61777	3.87878e-06	0.000402607	Rps6ka3	retained_intron
ENSMUSG00000056211	11076.8	0.542737	0.11763	4.61391	3.95159e-06	0.000407501	R3hdm1	retained_intron
ENSMUSG00000056211	11076.8	0.542737	0.11763	4.61391	3.95159e-06	0.000407501	R3hdm1	protein_coding
ENSMUSG00000056211	11076.8	0.542737	0.11763	4.61391	3.95159e-06	0.000407501	R3hdm1	protein_coding
ENSMUSG00000056211	11076.8	0.542737	0.11763	4.61391	3.95159e-06	0.000407501	R3hdm1	protein_coding
ENSMUSG00000056211	11076.8	0.542737	0.11763	4.61391	3.95159e-06	0.000407501	R3hdm1	retained_intron
ENSMUSG00000056211	11076.8	0.542737	0.11763	4.61391	3.95159e-06	0.000407501	R3hdm1	protein_coding
ENSMUSG00000056211	11076.8	0.542737	0.11763	4.61391	3.95159e-06	0.000407501	R3hdm1	protein_coding
ENSMUSG00000056211	11076.8	0.542737	0.11763	4.61391	3.95159e-06	0.000407501	R3hdm1	protein_coding
ENSMUSG00000056211	11076.8	0.542737	0.11763	4.61391	3.95159e-06	0.000407501	R3hdm1	retained_intron
ENSMUSG00000056211	11076.8	0.542737	0.11763	4.61391	3.95159e-06	0.000407501	R3hdm1	retained_intron
ENSMUSG00000056211	11076.8	0.542737	0.11763	4.61391	3.95159e-06	0.000407501	R3hdm1	retained_intron
ENSMUSG00000056211	11076.8	0.542737	0.11763	4.61391	3.95159e-06	0.000407501	R3hdm1	protein_coding
ENSMUSG00000056211	11076.8	0.542737	0.11763	4.61391	3.95159e-06	0.000407501	R3hdm1	protein_coding
ENSMUSG00000056211	11076.8	0.542737	0.11763	4.61391	3.95159e-06	0.000407501	R3hdm1	retained_intron
ENSMUSG00000056211	11076.8	0.542737	0.11763	4.61391	3.95159e-06	0.000407501	R3hdm1	retained_intron
ENSMUSG00000056211	11076.8	0.542737	0.11763	4.61391	3.95159e-06	0.000407501	R3hdm1	retained_intron
ENSMUSG00000022500	748.624	-0.758255	0.164564	-4.60767	4.07202e-06	0.000417211	Litaf	protein_coding
ENSMUSG00000022500	748.624	-0.758255	0.164564	-4.60767	4.07202e-06	0.000417211	Litaf	protein_coding
ENSMUSG00000022500	748.624	-0.758255	0.164564	-4.60767	4.07202e-06	0.000417211	Litaf	protein_coding
ENSMUSG00000022500	748.624	-0.758255	0.164564	-4.60767	4.07202e-06	0.000417211	Litaf	retained_intron
ENSMUSG00000022500	748.624	-0.758255	0.164564	-4.60767	4.07202e-06	0.000417211	Litaf	protein_coding_CDS_not_defined
ENSMUSG00000042599	1422.72	0.713687	0.15505	4.60295	4.16549e-06	0.000424052	Kdm7a	protein_coding
ENSMUSG00000042599	1422.72	0.713687	0.15505	4.60295	4.16549e-06	0.000424052	Kdm7a	protein_coding_CDS_not_defined
ENSMUSG00000037933	1753.83	0.647541	0.140852	4.59731	4.27976e-06	0.00043291	Bicd2	protein_coding
ENSMUSG00000037933	1753.83	0.647541	0.140852	4.59731	4.27976e-06	0.00043291	Bicd2	protein_coding
ENSMUSG00000037933	1753.83	0.647541	0.140852	4.59731	4.27976e-06	0.00043291	Bicd2	protein_coding
ENSMUSG00000037933	1753.83	0.647541	0.140852	4.59731	4.27976e-06	0.00043291	Bicd2	protein_coding
ENSMUSG00000026950	339.447	1.08776	0.237292	4.58406	4.56041e-06	0.000458379	Neb	protein_coding
ENSMUSG00000026950	339.447	1.08776	0.237292	4.58406	4.56041e-06	0.000458379	Neb	protein_coding
ENSMUSG00000026950	339.447	1.08776	0.237292	4.58406	4.56041e-06	0.000458379	Neb	protein_coding
ENSMUSG00000026950	339.447	1.08776	0.237292	4.58406	4.56041e-06	0.000458379	Neb	protein_coding
ENSMUSG00000026950	339.447	1.08776	0.237292	4.58406	4.56041e-06	0.000458379	Neb	protein_coding
ENSMUSG00000026950	339.447	1.08776	0.237292	4.58406	4.56041e-06	0.000458379	Neb	protein_coding_CDS_not_defined
ENSMUSG00000026950	339.447	1.08776	0.237292	4.58406	4.56041e-06	0.000458379	Neb	protein_coding
ENSMUSG00000026950	339.447	1.08776	0.237292	4.58406	4.56041e-06	0.000458379	Neb	protein_coding_CDS_not_defined
ENSMUSG00000026950	339.447	1.08776	0.237292	4.58406	4.56041e-06	0.000458379	Neb	protein_coding_CDS_not_defined
ENSMUSG00000026950	339.447	1.08776	0.237292	4.58406	4.56041e-06	0.000458379	Neb	protein_coding
ENSMUSG00000026950	339.447	1.08776	0.237292	4.58406	4.56041e-06	0.000458379	Neb	protein_coding
ENSMUSG00000026950	339.447	1.08776	0.237292	4.58406	4.56041e-06	0.000458379	Neb	protein_coding
ENSMUSG00000026950	339.447	1.08776	0.237292	4.58406	4.56041e-06	0.000458379	Neb	protein_coding
ENSMUSG00000026950	339.447	1.08776	0.237292	4.58406	4.56041e-06	0.000458379	Neb	protein_coding_CDS_not_defined
ENSMUSG00000019970	1050.26	0.889294	0.194264	4.57776	4.6999e-06	0.000469428	Sgk1	protein_coding
ENSMUSG00000019970	1050.26	0.889294	0.194264	4.57776	4.6999e-06	0.000469428	Sgk1	protein_coding_CDS_not_defined
ENSMUSG00000019970	1050.26	0.889294	0.194264	4.57776	4.6999e-06	0.000469428	Sgk1	protein_coding
ENSMUSG00000019970	1050.26	0.889294	0.194264	4.57776	4.6999e-06	0.000469428	Sgk1	protein_coding
ENSMUSG00000019970	1050.26	0.889294	0.194264	4.57776	4.6999e-06	0.000469428	Sgk1	protein_coding
ENSMUSG00000019970	1050.26	0.889294	0.194264	4.57776	4.6999e-06	0.000469428	Sgk1	protein_coding
ENSMUSG00000019970	1050.26	0.889294	0.194264	4.57776	4.6999e-06	0.000469428	Sgk1	protein_coding
ENSMUSG00000019970	1050.26	0.889294	0.194264	4.57776	4.6999e-06	0.000469428	Sgk1	protein_coding
ENSMUSG00000019970	1050.26	0.889294	0.194264	4.57776	4.6999e-06	0.000469428	Sgk1	protein_coding
ENSMUSG00000019970	1050.26	0.889294	0.194264	4.57776	4.6999e-06	0.000469428	Sgk1	retained_intron
ENSMUSG00000019970	1050.26	0.889294	0.194264	4.57776	4.6999e-06	0.000469428	Sgk1	retained_intron
ENSMUSG00000019970	1050.26	0.889294	0.194264	4.57776	4.6999e-06	0.000469428	Sgk1	protein_coding
ENSMUSG00000019970	1050.26	0.889294	0.194264	4.57776	4.6999e-06	0.000469428	Sgk1	retained_intron
ENSMUSG00000006456	946.158	0.696327	0.152256	4.57338	4.79918e-06	0.000476349	Rbm14	protein_coding
ENSMUSG00000006456	946.158	0.696327	0.152256	4.57338	4.79918e-06	0.000476349	Rbm14	protein_coding
ENSMUSG00000006456	946.158	0.696327	0.152256	4.57338	4.79918e-06	0.000476349	Rbm14	protein_coding
ENSMUSG00000105843	175.512	1.42046	0.31072	4.5715	4.84249e-06	0.000477662	Gm19439	TEC
ENSMUSG00000020580	1769.33	0.700346	0.153841	4.55239	5.30394e-06	0.00051995	Rock2	protein_coding
ENSMUSG00000020580	1769.33	0.700346	0.153841	4.55239	5.30394e-06	0.00051995	Rock2	protein_coding
ENSMUSG00000020580	1769.33	0.700346	0.153841	4.55239	5.30394e-06	0.00051995	Rock2	retained_intron
ENSMUSG00000020580	1769.33	0.700346	0.153841	4.55239	5.30394e-06	0.00051995	Rock2	protein_coding
ENSMUSG00000051506	52.3527	-2.30711	0.50768	-4.54441	5.50901e-06	0.00053674	Wdfy4	protein_coding
ENSMUSG00000051506	52.3527	-2.30711	0.50768	-4.54441	5.50901e-06	0.00053674	Wdfy4	protein_coding
ENSMUSG00000051506	52.3527	-2.30711	0.50768	-4.54441	5.50901e-06	0.00053674	Wdfy4	protein_coding
ENSMUSG00000051506	52.3527	-2.30711	0.50768	-4.54441	5.50901e-06	0.00053674	Wdfy4	protein_coding
ENSMUSG00000052144	2488.46	0.577771	0.127417	4.53448	5.77468e-06	0.000559194	Ppp4r2	protein_coding
ENSMUSG00000052144	2488.46	0.577771	0.127417	4.53448	5.77468e-06	0.000559194	Ppp4r2	protein_coding
ENSMUSG00000052144	2488.46	0.577771	0.127417	4.53448	5.77468e-06	0.000559194	Ppp4r2	retained_intron
ENSMUSG00000052144	2488.46	0.577771	0.127417	4.53448	5.77468e-06	0.000559194	Ppp4r2	protein_coding
ENSMUSG00000052144	2488.46	0.577771	0.127417	4.53448	5.77468e-06	0.000559194	Ppp4r2	protein_coding
ENSMUSG00000052144	2488.46	0.577771	0.127417	4.53448	5.77468e-06	0.000559194	Ppp4r2	retained_intron
ENSMUSG00000039787	201.754	-1.21428	0.268059	-4.52988	5.90172e-06	0.000568031	Cercam	protein_coding
ENSMUSG00000039787	201.754	-1.21428	0.268059	-4.52988	5.90172e-06	0.000568031	Cercam	protein_coding
ENSMUSG00000039787	201.754	-1.21428	0.268059	-4.52988	5.90172e-06	0.000568031	Cercam	protein_coding
ENSMUSG00000039787	201.754	-1.21428	0.268059	-4.52988	5.90172e-06	0.000568031	Cercam	retained_intron
ENSMUSG00000039787	201.754	-1.21428	0.268059	-4.52988	5.90172e-06	0.000568031	Cercam	retained_intron
ENSMUSG00000060373	5219.39	0.563071	0.12445	4.52447	6.0548e-06	0.000579255	Hnrnpc	protein_coding
ENSMUSG00000060373	5219.39	0.563071	0.12445	4.52447	6.0548e-06	0.000579255	Hnrnpc	protein_coding
ENSMUSG00000060373	5219.39	0.563071	0.12445	4.52447	6.0548e-06	0.000579255	Hnrnpc	protein_coding
ENSMUSG00000060373	5219.39	0.563071	0.12445	4.52447	6.0548e-06	0.000579255	Hnrnpc	protein_coding
ENSMUSG00000060373	5219.39	0.563071	0.12445	4.52447	6.0548e-06	0.000579255	Hnrnpc	protein_coding
ENSMUSG00000060373	5219.39	0.563071	0.12445	4.52447	6.0548e-06	0.000579255	Hnrnpc	protein_coding
ENSMUSG00000060373	5219.39	0.563071	0.12445	4.52447	6.0548e-06	0.000579255	Hnrnpc	protein_coding
ENSMUSG00000060373	5219.39	0.563071	0.12445	4.52447	6.0548e-06	0.000579255	Hnrnpc	protein_coding
ENSMUSG00000060373	5219.39	0.563071	0.12445	4.52447	6.0548e-06	0.000579255	Hnrnpc	protein_coding
ENSMUSG00000060373	5219.39	0.563071	0.12445	4.52447	6.0548e-06	0.000579255	Hnrnpc	retained_intron
ENSMUSG00000060373	5219.39	0.563071	0.12445	4.52447	6.0548e-06	0.000579255	Hnrnpc	protein_coding
ENSMUSG00000060373	5219.39	0.563071	0.12445	4.52447	6.0548e-06	0.000579255	Hnrnpc	protein_coding
ENSMUSG00000060373	5219.39	0.563071	0.12445	4.52447	6.0548e-06	0.000579255	Hnrnpc	retained_intron
ENSMUSG00000069835	186.742	-1.22841	0.27184	-4.51887	6.21709e-06	0.000591219	Sat2	protein_coding
ENSMUSG00000069835	186.742	-1.22841	0.27184	-4.51887	6.21709e-06	0.000591219	Sat2	retained_intron
ENSMUSG00000069835	186.742	-1.22841	0.27184	-4.51887	6.21709e-06	0.000591219	Sat2	protein_coding
ENSMUSG00000023994	602.718	0.793911	0.175934	4.51255	6.40539e-06	0.0006055	Nfya	protein_coding
ENSMUSG00000023994	602.718	0.793911	0.175934	4.51255	6.40539e-06	0.0006055	Nfya	protein_coding
ENSMUSG00000023994	602.718	0.793911	0.175934	4.51255	6.40539e-06	0.0006055	Nfya	protein_coding
ENSMUSG00000023994	602.718	0.793911	0.175934	4.51255	6.40539e-06	0.0006055	Nfya	protein_coding
ENSMUSG00000023994	602.718	0.793911	0.175934	4.51255	6.40539e-06	0.0006055	Nfya	protein_coding
ENSMUSG00000023994	602.718	0.793911	0.175934	4.51255	6.40539e-06	0.0006055	Nfya	protein_coding
ENSMUSG00000023994	602.718	0.793911	0.175934	4.51255	6.40539e-06	0.0006055	Nfya	protein_coding
ENSMUSG00000023994	602.718	0.793911	0.175934	4.51255	6.40539e-06	0.0006055	Nfya	retained_intron
ENSMUSG00000023994	602.718	0.793911	0.175934	4.51255	6.40539e-06	0.0006055	Nfya	protein_coding
ENSMUSG00000023994	602.718	0.793911	0.175934	4.51255	6.40539e-06	0.0006055	Nfya	protein_coding
ENSMUSG00000023994	602.718	0.793911	0.175934	4.51255	6.40539e-06	0.0006055	Nfya	retained_intron
ENSMUSG00000023994	602.718	0.793911	0.175934	4.51255	6.40539e-06	0.0006055	Nfya	retained_intron
ENSMUSG00000023994	602.718	0.793911	0.175934	4.51255	6.40539e-06	0.0006055	Nfya	retained_intron
ENSMUSG00000037541	3725.95	0.54774	0.121539	4.50669	6.58467e-06	0.000618764	Shank2	protein_coding
ENSMUSG00000037541	3725.95	0.54774	0.121539	4.50669	6.58467e-06	0.000618764	Shank2	protein_coding
ENSMUSG00000037541	3725.95	0.54774	0.121539	4.50669	6.58467e-06	0.000618764	Shank2	protein_coding
ENSMUSG00000037541	3725.95	0.54774	0.121539	4.50669	6.58467e-06	0.000618764	Shank2	protein_coding
ENSMUSG00000037541	3725.95	0.54774	0.121539	4.50669	6.58467e-06	0.000618764	Shank2	protein_coding
ENSMUSG00000037541	3725.95	0.54774	0.121539	4.50669	6.58467e-06	0.000618764	Shank2	protein_coding
ENSMUSG00000037541	3725.95	0.54774	0.121539	4.50669	6.58467e-06	0.000618764	Shank2	protein_coding_CDS_not_defined
ENSMUSG00000024112	4718.75	-0.678644	0.150822	-4.49964	6.80683e-06	0.000635878	Cacna1h	protein_coding
ENSMUSG00000024112	4718.75	-0.678644	0.150822	-4.49964	6.80683e-06	0.000635878	Cacna1h	protein_coding
ENSMUSG00000024112	4718.75	-0.678644	0.150822	-4.49964	6.80683e-06	0.000635878	Cacna1h	protein_coding
ENSMUSG00000024112	4718.75	-0.678644	0.150822	-4.49964	6.80683e-06	0.000635878	Cacna1h	protein_coding
ENSMUSG00000024112	4718.75	-0.678644	0.150822	-4.49964	6.80683e-06	0.000635878	Cacna1h	nonsense_mediated_decay
ENSMUSG00000024112	4718.75	-0.678644	0.150822	-4.49964	6.80683e-06	0.000635878	Cacna1h	retained_intron
ENSMUSG00000024112	4718.75	-0.678644	0.150822	-4.49964	6.80683e-06	0.000635878	Cacna1h	retained_intron
ENSMUSG00000024112	4718.75	-0.678644	0.150822	-4.49964	6.80683e-06	0.000635878	Cacna1h	retained_intron
ENSMUSG00000024112	4718.75	-0.678644	0.150822	-4.49964	6.80683e-06	0.000635878	Cacna1h	protein_coding
ENSMUSG00000024112	4718.75	-0.678644	0.150822	-4.49964	6.80683e-06	0.000635878	Cacna1h	retained_intron
ENSMUSG00000028001	22.687	5.50205	1.22641	4.48632	7.24634e-06	0.000672977	Fga	protein_coding
ENSMUSG00000028001	22.687	5.50205	1.22641	4.48632	7.24634e-06	0.000672977	Fga	protein_coding
ENSMUSG00000027994	361.384	0.959854	0.214952	4.46543	7.99098e-06	0.000736385	Mcub	protein_coding
ENSMUSG00000027994	361.384	0.959854	0.214952	4.46543	7.99098e-06	0.000736385	Mcub	protein_coding
ENSMUSG00000027994	361.384	0.959854	0.214952	4.46543	7.99098e-06	0.000736385	Mcub	protein_coding
ENSMUSG00000027994	361.384	0.959854	0.214952	4.46543	7.99098e-06	0.000736385	Mcub	nonsense_mediated_decay
ENSMUSG00000028328	2903.73	0.546249	0.122351	4.4646	8.02183e-06	0.000736385	Tmod1	protein_coding
ENSMUSG00000028328	2903.73	0.546249	0.122351	4.4646	8.02183e-06	0.000736385	Tmod1	protein_coding
ENSMUSG00000028328	2903.73	0.546249	0.122351	4.4646	8.02183e-06	0.000736385	Tmod1	protein_coding_CDS_not_defined
ENSMUSG00000028328	2903.73	0.546249	0.122351	4.4646	8.02183e-06	0.000736385	Tmod1	protein_coding_CDS_not_defined
ENSMUSG00000028328	2903.73	0.546249	0.122351	4.4646	8.02183e-06	0.000736385	Tmod1	protein_coding_CDS_not_defined
ENSMUSG00000005681	33.8051	2.98294	0.670176	4.45099	8.54756e-06	0.00077892	Apoa2	protein_coding
ENSMUSG00000005681	33.8051	2.98294	0.670176	4.45099	8.54756e-06	0.00077892	Apoa2	protein_coding
ENSMUSG00000005681	33.8051	2.98294	0.670176	4.45099	8.54756e-06	0.00077892	Apoa2	protein_coding
ENSMUSG00000005681	33.8051	2.98294	0.670176	4.45099	8.54756e-06	0.00077892	Apoa2	protein_coding
ENSMUSG00000070544	1913.02	0.600891	0.135029	4.45009	8.58327e-06	0.00077892	Top1	protein_coding
ENSMUSG00000070544	1913.02	0.600891	0.135029	4.45009	8.58327e-06	0.00077892	Top1	protein_coding_CDS_not_defined
ENSMUSG00000070544	1913.02	0.600891	0.135029	4.45009	8.58327e-06	0.00077892	Top1	retained_intron
ENSMUSG00000070544	1913.02	0.600891	0.135029	4.45009	8.58327e-06	0.00077892	Top1	retained_intron
ENSMUSG00000070544	1913.02	0.600891	0.135029	4.45009	8.58327e-06	0.00077892	Top1	protein_coding_CDS_not_defined
ENSMUSG00000070544	1913.02	0.600891	0.135029	4.45009	8.58327e-06	0.00077892	Top1	retained_intron
ENSMUSG00000046230	872.892	0.72227	0.162364	4.44846	8.64866e-06	0.000780394	Vps13a	protein_coding_CDS_not_defined
ENSMUSG00000046230	872.892	0.72227	0.162364	4.44846	8.64866e-06	0.000780394	Vps13a	protein_coding
ENSMUSG00000046230	872.892	0.72227	0.162364	4.44846	8.64866e-06	0.000780394	Vps13a	nonsense_mediated_decay
ENSMUSG00000046230	872.892	0.72227	0.162364	4.44846	8.64866e-06	0.000780394	Vps13a	protein_coding
ENSMUSG00000046230	872.892	0.72227	0.162364	4.44846	8.64866e-06	0.000780394	Vps13a	protein_coding
ENSMUSG00000046230	872.892	0.72227	0.162364	4.44846	8.64866e-06	0.000780394	Vps13a	retained_intron
ENSMUSG00000046230	872.892	0.72227	0.162364	4.44846	8.64866e-06	0.000780394	Vps13a	retained_intron
ENSMUSG00000046230	872.892	0.72227	0.162364	4.44846	8.64866e-06	0.000780394	Vps13a	retained_intron
ENSMUSG00000046230	872.892	0.72227	0.162364	4.44846	8.64866e-06	0.000780394	Vps13a	retained_intron
ENSMUSG00000046230	872.892	0.72227	0.162364	4.44846	8.64866e-06	0.000780394	Vps13a	retained_intron
ENSMUSG00000046230	872.892	0.72227	0.162364	4.44846	8.64866e-06	0.000780394	Vps13a	retained_intron
ENSMUSG00000046230	872.892	0.72227	0.162364	4.44846	8.64866e-06	0.000780394	Vps13a	retained_intron
ENSMUSG00000022205	2239.22	0.600939	0.13577	4.42615	9.59283e-06	0.000851664	Sub1	protein_coding
ENSMUSG00000022205	2239.22	0.600939	0.13577	4.42615	9.59283e-06	0.000851664	Sub1	protein_coding
ENSMUSG00000022205	2239.22	0.600939	0.13577	4.42615	9.59283e-06	0.000851664	Sub1	retained_intron
ENSMUSG00000022205	2239.22	0.600939	0.13577	4.42615	9.59283e-06	0.000851664	Sub1	protein_coding_CDS_not_defined
ENSMUSG00000034336	2949.11	0.584806	0.13212	4.42632	9.58563e-06	0.000851664	Ina	protein_coding
ENSMUSG00000046613	836.193	-0.724093	0.1636	-4.42601	9.59939e-06	0.000851664	Vwa5b2	protein_coding
ENSMUSG00000046613	836.193	-0.724093	0.1636	-4.42601	9.59939e-06	0.000851664	Vwa5b2	protein_coding_CDS_not_defined
ENSMUSG00000046613	836.193	-0.724093	0.1636	-4.42601	9.59939e-06	0.000851664	Vwa5b2	protein_coding
ENSMUSG00000046613	836.193	-0.724093	0.1636	-4.42601	9.59939e-06	0.000851664	Vwa5b2	protein_coding_CDS_not_defined
ENSMUSG00000046613	836.193	-0.724093	0.1636	-4.42601	9.59939e-06	0.000851664	Vwa5b2	protein_coding
ENSMUSG00000046613	836.193	-0.724093	0.1636	-4.42601	9.59939e-06	0.000851664	Vwa5b2	protein_coding_CDS_not_defined
ENSMUSG00000046613	836.193	-0.724093	0.1636	-4.42601	9.59939e-06	0.000851664	Vwa5b2	retained_intron
ENSMUSG00000046613	836.193	-0.724093	0.1636	-4.42601	9.59939e-06	0.000851664	Vwa5b2	nonsense_mediated_decay
ENSMUSG00000046613	836.193	-0.724093	0.1636	-4.42601	9.59939e-06	0.000851664	Vwa5b2	protein_coding
ENSMUSG00000046613	836.193	-0.724093	0.1636	-4.42601	9.59939e-06	0.000851664	Vwa5b2	protein_coding
ENSMUSG00000046613	836.193	-0.724093	0.1636	-4.42601	9.59939e-06	0.000851664	Vwa5b2	protein_coding
ENSMUSG00000046613	836.193	-0.724093	0.1636	-4.42601	9.59939e-06	0.000851664	Vwa5b2	retained_intron
ENSMUSG00000046613	836.193	-0.724093	0.1636	-4.42601	9.59939e-06	0.000851664	Vwa5b2	retained_intron
ENSMUSG00000040055	1080.39	0.8021	0.181507	4.4191	9.9111e-06	0.000874434	Gjb6	protein_coding
ENSMUSG00000040055	1080.39	0.8021	0.181507	4.4191	9.9111e-06	0.000874434	Gjb6	retained_intron
ENSMUSG00000040055	1080.39	0.8021	0.181507	4.4191	9.9111e-06	0.000874434	Gjb6	protein_coding
ENSMUSG00000040055	1080.39	0.8021	0.181507	4.4191	9.9111e-06	0.000874434	Gjb6	protein_coding_CDS_not_defined
ENSMUSG00000034997	459.216	0.990499	0.224434	4.41331	1.018e-05	0.000893195	Htr2a	protein_coding
ENSMUSG00000042834	3217.71	-0.583551	0.132573	-4.40174	1.07384e-05	0.000937018	Nrep	protein_coding
ENSMUSG00000042834	3217.71	-0.583551	0.132573	-4.40174	1.07384e-05	0.000937018	Nrep	protein_coding
ENSMUSG00000042834	3217.71	-0.583551	0.132573	-4.40174	1.07384e-05	0.000937018	Nrep	protein_coding
ENSMUSG00000042834	3217.71	-0.583551	0.132573	-4.40174	1.07384e-05	0.000937018	Nrep	protein_coding
ENSMUSG00000040618	632.749	-0.796282	0.181118	-4.39648	1.10021e-05	0.000954778	Pck2	protein_coding
ENSMUSG00000040618	632.749	-0.796282	0.181118	-4.39648	1.10021e-05	0.000954778	Pck2	protein_coding
ENSMUSG00000040618	632.749	-0.796282	0.181118	-4.39648	1.10021e-05	0.000954778	Pck2	protein_coding
ENSMUSG00000040618	632.749	-0.796282	0.181118	-4.39648	1.10021e-05	0.000954778	Pck2	retained_intron
ENSMUSG00000040618	632.749	-0.796282	0.181118	-4.39648	1.10021e-05	0.000954778	Pck2	retained_intron
ENSMUSG00000040618	632.749	-0.796282	0.181118	-4.39648	1.10021e-05	0.000954778	Pck2	retained_intron
ENSMUSG00000040618	632.749	-0.796282	0.181118	-4.39648	1.10021e-05	0.000954778	Pck2	retained_intron
ENSMUSG00000040618	632.749	-0.796282	0.181118	-4.39648	1.10021e-05	0.000954778	Pck2	protein_coding
ENSMUSG00000040618	632.749	-0.796282	0.181118	-4.39648	1.10021e-05	0.000954778	Pck2	nonsense_mediated_decay
ENSMUSG00000040618	632.749	-0.796282	0.181118	-4.39648	1.10021e-05	0.000954778	Pck2	protein_coding
ENSMUSG00000040618	632.749	-0.796282	0.181118	-4.39648	1.10021e-05	0.000954778	Pck2	retained_intron
ENSMUSG00000040618	632.749	-0.796282	0.181118	-4.39648	1.10021e-05	0.000954778	Pck2	protein_coding
ENSMUSG00000040618	632.749	-0.796282	0.181118	-4.39648	1.10021e-05	0.000954778	Pck2	protein_coding_CDS_not_defined
ENSMUSG00000030083	987.548	-0.724959	0.165471	-4.38119	1.18033e-05	0.00101874	Abtb1	protein_coding
ENSMUSG00000030083	987.548	-0.724959	0.165471	-4.38119	1.18033e-05	0.00101874	Abtb1	nonsense_mediated_decay
ENSMUSG00000030083	987.548	-0.724959	0.165471	-4.38119	1.18033e-05	0.00101874	Abtb1	nonsense_mediated_decay
ENSMUSG00000030083	987.548	-0.724959	0.165471	-4.38119	1.18033e-05	0.00101874	Abtb1	retained_intron
ENSMUSG00000030083	987.548	-0.724959	0.165471	-4.38119	1.18033e-05	0.00101874	Abtb1	nonsense_mediated_decay
ENSMUSG00000030083	987.548	-0.724959	0.165471	-4.38119	1.18033e-05	0.00101874	Abtb1	nonsense_mediated_decay
ENSMUSG00000030083	987.548	-0.724959	0.165471	-4.38119	1.18033e-05	0.00101874	Abtb1	nonsense_mediated_decay
ENSMUSG00000030083	987.548	-0.724959	0.165471	-4.38119	1.18033e-05	0.00101874	Abtb1	nonsense_mediated_decay
ENSMUSG00000030083	987.548	-0.724959	0.165471	-4.38119	1.18033e-05	0.00101874	Abtb1	retained_intron
ENSMUSG00000030083	987.548	-0.724959	0.165471	-4.38119	1.18033e-05	0.00101874	Abtb1	nonsense_mediated_decay
ENSMUSG00000030083	987.548	-0.724959	0.165471	-4.38119	1.18033e-05	0.00101874	Abtb1	retained_intron
ENSMUSG00000030083	987.548	-0.724959	0.165471	-4.38119	1.18033e-05	0.00101874	Abtb1	nonsense_mediated_decay
ENSMUSG00000048988	823.09	0.698646	0.159917	4.3688	1.2493e-05	0.00107244	Elfn1	protein_coding
ENSMUSG00000048988	823.09	0.698646	0.159917	4.3688	1.2493e-05	0.00107244	Elfn1	protein_coding_CDS_not_defined
ENSMUSG00000048285	818.807	0.699702	0.160866	4.34959	1.36391e-05	0.00116453	Frmd6	protein_coding
ENSMUSG00000048285	818.807	0.699702	0.160866	4.34959	1.36391e-05	0.00116453	Frmd6	retained_intron
ENSMUSG00000048285	818.807	0.699702	0.160866	4.34959	1.36391e-05	0.00116453	Frmd6	protein_coding_CDS_not_defined
ENSMUSG00000048285	818.807	0.699702	0.160866	4.34959	1.36391e-05	0.00116453	Frmd6	retained_intron
ENSMUSG00000042804	1534.4	-0.619713	0.143089	-4.33096	1.48463e-05	0.00126082	Gpr153	protein_coding
ENSMUSG00000042804	1534.4	-0.619713	0.143089	-4.33096	1.48463e-05	0.00126082	Gpr153	protein_coding
ENSMUSG00000042804	1534.4	-0.619713	0.143089	-4.33096	1.48463e-05	0.00126082	Gpr153	protein_coding
ENSMUSG00000042804	1534.4	-0.619713	0.143089	-4.33096	1.48463e-05	0.00126082	Gpr153	protein_coding_CDS_not_defined
ENSMUSG00000071178	24.3122	6.76526	1.5632	4.32782	1.5059e-05	0.00127208	Serpina1b	protein_coding
ENSMUSG00000071178	24.3122	6.76526	1.5632	4.32782	1.5059e-05	0.00127208	Serpina1b	protein_coding
ENSMUSG00000071178	24.3122	6.76526	1.5632	4.32782	1.5059e-05	0.00127208	Serpina1b	protein_coding
ENSMUSG00000071178	24.3122	6.76526	1.5632	4.32782	1.5059e-05	0.00127208	Serpina1b	protein_coding
ENSMUSG00000027489	1885.41	-0.668699	0.154649	-4.32397	1.53245e-05	0.00128766	Necab3	protein_coding
ENSMUSG00000027489	1885.41	-0.668699	0.154649	-4.32397	1.53245e-05	0.00128766	Necab3	protein_coding
ENSMUSG00000027489	1885.41	-0.668699	0.154649	-4.32397	1.53245e-05	0.00128766	Necab3	retained_intron
ENSMUSG00000027489	1885.41	-0.668699	0.154649	-4.32397	1.53245e-05	0.00128766	Necab3	protein_coding
ENSMUSG00000027489	1885.41	-0.668699	0.154649	-4.32397	1.53245e-05	0.00128766	Necab3	protein_coding_CDS_not_defined
ENSMUSG00000027489	1885.41	-0.668699	0.154649	-4.32397	1.53245e-05	0.00128766	Necab3	retained_intron
ENSMUSG00000027489	1885.41	-0.668699	0.154649	-4.32397	1.53245e-05	0.00128766	Necab3	retained_intron
ENSMUSG00000028776	171.515	1.21532	0.281789	4.31285	1.61164e-05	0.00134232	Tinagl1	nonsense_mediated_decay
ENSMUSG00000028776	171.515	1.21532	0.281789	4.31285	1.61164e-05	0.00134232	Tinagl1	protein_coding
ENSMUSG00000028776	171.515	1.21532	0.281789	4.31285	1.61164e-05	0.00134232	Tinagl1	retained_intron
ENSMUSG00000028776	171.515	1.21532	0.281789	4.31285	1.61164e-05	0.00134232	Tinagl1	protein_coding
ENSMUSG00000028776	171.515	1.21532	0.281789	4.31285	1.61164e-05	0.00134232	Tinagl1	protein_coding
ENSMUSG00000028776	171.515	1.21532	0.281789	4.31285	1.61164e-05	0.00134232	Tinagl1	retained_intron
ENSMUSG00000028776	171.515	1.21532	0.281789	4.31285	1.61164e-05	0.00134232	Tinagl1	protein_coding
ENSMUSG00000028776	171.515	1.21532	0.281789	4.31285	1.61164e-05	0.00134232	Tinagl1	protein_coding_CDS_not_defined
ENSMUSG00000028776	171.515	1.21532	0.281789	4.31285	1.61164e-05	0.00134232	Tinagl1	retained_intron
ENSMUSG00000029059	654.913	-0.804023	0.186441	-4.31247	1.6144e-05	0.00134232	Prxl2b	protein_coding_CDS_not_defined
ENSMUSG00000029059	654.913	-0.804023	0.186441	-4.31247	1.6144e-05	0.00134232	Prxl2b	protein_coding
ENSMUSG00000029059	654.913	-0.804023	0.186441	-4.31247	1.6144e-05	0.00134232	Prxl2b	protein_coding
ENSMUSG00000030616	489.864	-0.816792	0.1896	-4.30798	1.6475e-05	0.00135185	Sytl2	protein_coding
ENSMUSG00000030616	489.864	-0.816792	0.1896	-4.30798	1.6475e-05	0.00135185	Sytl2	non_stop_decay
ENSMUSG00000030616	489.864	-0.816792	0.1896	-4.30798	1.6475e-05	0.00135185	Sytl2	protein_coding
ENSMUSG00000030616	489.864	-0.816792	0.1896	-4.30798	1.6475e-05	0.00135185	Sytl2	protein_coding
ENSMUSG00000030616	489.864	-0.816792	0.1896	-4.30798	1.6475e-05	0.00135185	Sytl2	protein_coding
ENSMUSG00000030616	489.864	-0.816792	0.1896	-4.30798	1.6475e-05	0.00135185	Sytl2	protein_coding
ENSMUSG00000030616	489.864	-0.816792	0.1896	-4.30798	1.6475e-05	0.00135185	Sytl2	protein_coding
ENSMUSG00000030616	489.864	-0.816792	0.1896	-4.30798	1.6475e-05	0.00135185	Sytl2	protein_coding
ENSMUSG00000030616	489.864	-0.816792	0.1896	-4.30798	1.6475e-05	0.00135185	Sytl2	retained_intron
ENSMUSG00000030616	489.864	-0.816792	0.1896	-4.30798	1.6475e-05	0.00135185	Sytl2	protein_coding
ENSMUSG00000030616	489.864	-0.816792	0.1896	-4.30798	1.6475e-05	0.00135185	Sytl2	protein_coding_CDS_not_defined
ENSMUSG00000030616	489.864	-0.816792	0.1896	-4.30798	1.6475e-05	0.00135185	Sytl2	retained_intron
ENSMUSG00000030616	489.864	-0.816792	0.1896	-4.30798	1.6475e-05	0.00135185	Sytl2	retained_intron
ENSMUSG00000030616	489.864	-0.816792	0.1896	-4.30798	1.6475e-05	0.00135185	Sytl2	retained_intron
ENSMUSG00000030616	489.864	-0.816792	0.1896	-4.30798	1.6475e-05	0.00135185	Sytl2	retained_intron
ENSMUSG00000030616	489.864	-0.816792	0.1896	-4.30798	1.6475e-05	0.00135185	Sytl2	retained_intron
ENSMUSG00000030616	489.864	-0.816792	0.1896	-4.30798	1.6475e-05	0.00135185	Sytl2	retained_intron
ENSMUSG00000030616	489.864	-0.816792	0.1896	-4.30798	1.6475e-05	0.00135185	Sytl2	retained_intron
ENSMUSG00000030616	489.864	-0.816792	0.1896	-4.30798	1.6475e-05	0.00135185	Sytl2	retained_intron
ENSMUSG00000030616	489.864	-0.816792	0.1896	-4.30798	1.6475e-05	0.00135185	Sytl2	retained_intron
ENSMUSG00000055884	374.426	-0.952116	0.220976	-4.30869	1.64227e-05	0.00135185	Fancm	retained_intron
ENSMUSG00000055884	374.426	-0.952116	0.220976	-4.30869	1.64227e-05	0.00135185	Fancm	protein_coding
ENSMUSG00000055884	374.426	-0.952116	0.220976	-4.30869	1.64227e-05	0.00135185	Fancm	nonsense_mediated_decay
ENSMUSG00000055884	374.426	-0.952116	0.220976	-4.30869	1.64227e-05	0.00135185	Fancm	retained_intron
ENSMUSG00000055884	374.426	-0.952116	0.220976	-4.30869	1.64227e-05	0.00135185	Fancm	protein_coding
ENSMUSG00000055884	374.426	-0.952116	0.220976	-4.30869	1.64227e-05	0.00135185	Fancm	retained_intron
ENSMUSG00000055884	374.426	-0.952116	0.220976	-4.30869	1.64227e-05	0.00135185	Fancm	protein_coding
ENSMUSG00000055884	374.426	-0.952116	0.220976	-4.30869	1.64227e-05	0.00135185	Fancm	retained_intron
ENSMUSG00000055884	374.426	-0.952116	0.220976	-4.30869	1.64227e-05	0.00135185	Fancm	protein_coding
ENSMUSG00000100162	242.689	-1.23053	0.285675	-4.30746	1.6514e-05	0.00135185	Gm20687	lncRNA
ENSMUSG00000100162	242.689	-1.23053	0.285675	-4.30746	1.6514e-05	0.00135185	Gm20687	lncRNA
ENSMUSG00000100162	242.689	-1.23053	0.285675	-4.30746	1.6514e-05	0.00135185	Gm20687	lncRNA
ENSMUSG00000092274	2471.16	-0.553375	0.128563	-4.30431	1.67509e-05	0.00136421	Neat1	lncRNA
ENSMUSG00000092274	2471.16	-0.553375	0.128563	-4.30431	1.67509e-05	0.00136421	Neat1	lncRNA
ENSMUSG00000092274	2471.16	-0.553375	0.128563	-4.30431	1.67509e-05	0.00136421	Neat1	lncRNA
ENSMUSG00000092274	2471.16	-0.553375	0.128563	-4.30431	1.67509e-05	0.00136421	Neat1	lncRNA
ENSMUSG00000059824	1346.77	-0.651288	0.151362	-4.30286	1.68611e-05	0.00136618	Dbp	protein_coding
ENSMUSG00000059824	1346.77	-0.651288	0.151362	-4.30286	1.68611e-05	0.00136618	Dbp	protein_coding
ENSMUSG00000059824	1346.77	-0.651288	0.151362	-4.30286	1.68611e-05	0.00136618	Dbp	protein_coding
ENSMUSG00000059824	1346.77	-0.651288	0.151362	-4.30286	1.68611e-05	0.00136618	Dbp	retained_intron
ENSMUSG00000059824	1346.77	-0.651288	0.151362	-4.30286	1.68611e-05	0.00136618	Dbp	retained_intron
ENSMUSG00000028469	1338.04	-0.640329	0.148986	-4.29791	1.72416e-05	0.00136907	Npr2	protein_coding
ENSMUSG00000028469	1338.04	-0.640329	0.148986	-4.29791	1.72416e-05	0.00136907	Npr2	protein_coding
ENSMUSG00000028469	1338.04	-0.640329	0.148986	-4.29791	1.72416e-05	0.00136907	Npr2	protein_coding_CDS_not_defined
ENSMUSG00000028469	1338.04	-0.640329	0.148986	-4.29791	1.72416e-05	0.00136907	Npr2	protein_coding_CDS_not_defined
ENSMUSG00000028469	1338.04	-0.640329	0.148986	-4.29791	1.72416e-05	0.00136907	Npr2	protein_coding
ENSMUSG00000028469	1338.04	-0.640329	0.148986	-4.29791	1.72416e-05	0.00136907	Npr2	protein_coding
ENSMUSG00000028469	1338.04	-0.640329	0.148986	-4.29791	1.72416e-05	0.00136907	Npr2	protein_coding_CDS_not_defined
ENSMUSG00000028469	1338.04	-0.640329	0.148986	-4.29791	1.72416e-05	0.00136907	Npr2	protein_coding_CDS_not_defined
ENSMUSG00000028469	1338.04	-0.640329	0.148986	-4.29791	1.72416e-05	0.00136907	Npr2	protein_coding_CDS_not_defined
ENSMUSG00000028469	1338.04	-0.640329	0.148986	-4.29791	1.72416e-05	0.00136907	Npr2	protein_coding_CDS_not_defined
ENSMUSG00000051590	105.425	1.58185	0.367959	4.29898	1.71583e-05	0.00136907	Map3k19	protein_coding
ENSMUSG00000051590	105.425	1.58185	0.367959	4.29898	1.71583e-05	0.00136907	Map3k19	protein_coding
ENSMUSG00000051590	105.425	1.58185	0.367959	4.29898	1.71583e-05	0.00136907	Map3k19	protein_coding
ENSMUSG00000051590	105.425	1.58185	0.367959	4.29898	1.71583e-05	0.00136907	Map3k19	protein_coding
ENSMUSG00000051590	105.425	1.58185	0.367959	4.29898	1.71583e-05	0.00136907	Map3k19	protein_coding
ENSMUSG00000051590	105.425	1.58185	0.367959	4.29898	1.71583e-05	0.00136907	Map3k19	protein_coding
ENSMUSG00000096768	4576.03	-0.687773	0.159993	-4.29877	1.71751e-05	0.00136907	Gm47283	lncRNA
ENSMUSG00000096768	4576.03	-0.687773	0.159993	-4.29877	1.71751e-05	0.00136907	Gm47283	lncRNA
ENSMUSG00000096768	4576.03	-0.687773	0.159993	-4.29877	1.71751e-05	0.00136907	Gm47283	lncRNA
ENSMUSG00000096768	4576.03	-0.687773	0.159993	-4.29877	1.71751e-05	0.00136907	Gm47283	lncRNA
ENSMUSG00000096768	4576.03	-0.687773	0.159993	-4.29877	1.71751e-05	0.00136907	Gm47283	lncRNA
ENSMUSG00000096768	4576.03	-0.687773	0.159993	-4.29877	1.71751e-05	0.00136907	Gm47283	lncRNA
ENSMUSG00000096768	4576.03	-0.687773	0.159993	-4.29877	1.71751e-05	0.00136907	Gm47283	lncRNA
ENSMUSG00000102234	135.853	1.44516	0.336221	4.29823	1.72169e-05	0.00136907	Gm37885	lncRNA
ENSMUSG00000102234	135.853	1.44516	0.336221	4.29823	1.72169e-05	0.00136907	Gm37885	lncRNA
ENSMUSG00000023068	1345.32	0.629637	0.146657	4.29326	1.7607e-05	0.00139069	Nus1	protein_coding
ENSMUSG00000023068	1345.32	0.629637	0.146657	4.29326	1.7607e-05	0.00139069	Nus1	retained_intron
ENSMUSG00000029467	13174.9	0.571629	0.133203	4.2914	1.77547e-05	0.00139069	Atp2a2	nonsense_mediated_decay
ENSMUSG00000029467	13174.9	0.571629	0.133203	4.2914	1.77547e-05	0.00139069	Atp2a2	protein_coding
ENSMUSG00000029467	13174.9	0.571629	0.133203	4.2914	1.77547e-05	0.00139069	Atp2a2	protein_coding
ENSMUSG00000029467	13174.9	0.571629	0.133203	4.2914	1.77547e-05	0.00139069	Atp2a2	protein_coding_CDS_not_defined
ENSMUSG00000029467	13174.9	0.571629	0.133203	4.2914	1.77547e-05	0.00139069	Atp2a2	retained_intron
ENSMUSG00000042073	372.03	-0.894996	0.208569	-4.29113	1.77767e-05	0.00139069	Abhd14b	protein_coding
ENSMUSG00000042073	372.03	-0.894996	0.208569	-4.29113	1.77767e-05	0.00139069	Abhd14b	protein_coding
ENSMUSG00000042073	372.03	-0.894996	0.208569	-4.29113	1.77767e-05	0.00139069	Abhd14b	protein_coding
ENSMUSG00000042073	372.03	-0.894996	0.208569	-4.29113	1.77767e-05	0.00139069	Abhd14b	protein_coding
ENSMUSG00000042073	372.03	-0.894996	0.208569	-4.29113	1.77767e-05	0.00139069	Abhd14b	protein_coding
ENSMUSG00000042073	372.03	-0.894996	0.208569	-4.29113	1.77767e-05	0.00139069	Abhd14b	protein_coding
ENSMUSG00000042073	372.03	-0.894996	0.208569	-4.29113	1.77767e-05	0.00139069	Abhd14b	protein_coding
ENSMUSG00000042073	372.03	-0.894996	0.208569	-4.29113	1.77767e-05	0.00139069	Abhd14b	protein_coding
ENSMUSG00000042073	372.03	-0.894996	0.208569	-4.29113	1.77767e-05	0.00139069	Abhd14b	protein_coding
ENSMUSG00000042073	372.03	-0.894996	0.208569	-4.29113	1.77767e-05	0.00139069	Abhd14b	protein_coding
ENSMUSG00000026826	555.165	0.946868	0.220914	4.28614	1.81804e-05	0.00141531	Nr4a2	protein_coding
ENSMUSG00000026826	555.165	0.946868	0.220914	4.28614	1.81804e-05	0.00141531	Nr4a2	protein_coding
ENSMUSG00000026826	555.165	0.946868	0.220914	4.28614	1.81804e-05	0.00141531	Nr4a2	nonsense_mediated_decay
ENSMUSG00000026826	555.165	0.946868	0.220914	4.28614	1.81804e-05	0.00141531	Nr4a2	protein_coding
ENSMUSG00000026826	555.165	0.946868	0.220914	4.28614	1.81804e-05	0.00141531	Nr4a2	protein_coding_CDS_not_defined
ENSMUSG00000026826	555.165	0.946868	0.220914	4.28614	1.81804e-05	0.00141531	Nr4a2	protein_coding_CDS_not_defined
ENSMUSG00000049658	851.325	0.709188	0.166227	4.26638	1.98671e-05	0.0015316	Bdp1	protein_coding
ENSMUSG00000049658	851.325	0.709188	0.166227	4.26638	1.98671e-05	0.0015316	Bdp1	nonsense_mediated_decay
ENSMUSG00000049658	851.325	0.709188	0.166227	4.26638	1.98671e-05	0.0015316	Bdp1	protein_coding
ENSMUSG00000049658	851.325	0.709188	0.166227	4.26638	1.98671e-05	0.0015316	Bdp1	retained_intron
ENSMUSG00000049658	851.325	0.709188	0.166227	4.26638	1.98671e-05	0.0015316	Bdp1	retained_intron
ENSMUSG00000049658	851.325	0.709188	0.166227	4.26638	1.98671e-05	0.0015316	Bdp1	protein_coding_CDS_not_defined
ENSMUSG00000049658	851.325	0.709188	0.166227	4.26638	1.98671e-05	0.0015316	Bdp1	nonsense_mediated_decay
ENSMUSG00000083282	1773.8	-0.578361	0.135551	-4.26675	1.98341e-05	0.0015316	Ctsf	protein_coding
ENSMUSG00000083282	1773.8	-0.578361	0.135551	-4.26675	1.98341e-05	0.0015316	Ctsf	retained_intron
ENSMUSG00000083282	1773.8	-0.578361	0.135551	-4.26675	1.98341e-05	0.0015316	Ctsf	protein_coding
ENSMUSG00000083282	1773.8	-0.578361	0.135551	-4.26675	1.98341e-05	0.0015316	Ctsf	retained_intron
ENSMUSG00000083282	1773.8	-0.578361	0.135551	-4.26675	1.98341e-05	0.0015316	Ctsf	protein_coding
ENSMUSG00000083282	1773.8	-0.578361	0.135551	-4.26675	1.98341e-05	0.0015316	Ctsf	retained_intron
ENSMUSG00000083282	1773.8	-0.578361	0.135551	-4.26675	1.98341e-05	0.0015316	Ctsf	retained_intron
ENSMUSG00000083282	1773.8	-0.578361	0.135551	-4.26675	1.98341e-05	0.0015316	Ctsf	retained_intron
ENSMUSG00000083282	1773.8	-0.578361	0.135551	-4.26675	1.98341e-05	0.0015316	Ctsf	retained_intron
ENSMUSG00000083282	1773.8	-0.578361	0.135551	-4.26675	1.98341e-05	0.0015316	Ctsf	protein_coding_CDS_not_defined
ENSMUSG00000083282	1773.8	-0.578361	0.135551	-4.26675	1.98341e-05	0.0015316	Ctsf	retained_intron
ENSMUSG00000083282	1773.8	-0.578361	0.135551	-4.26675	1.98341e-05	0.0015316	Ctsf	retained_intron
ENSMUSG00000046610	60.2534	-2.02983	0.475967	-4.26464	2.00228e-05	0.00153615	Oacyl	protein_coding
ENSMUSG00000046610	60.2534	-2.02983	0.475967	-4.26464	2.00228e-05	0.00153615	Oacyl	protein_coding
ENSMUSG00000046610	60.2534	-2.02983	0.475967	-4.26464	2.00228e-05	0.00153615	Oacyl	protein_coding
ENSMUSG00000046610	60.2534	-2.02983	0.475967	-4.26464	2.00228e-05	0.00153615	Oacyl	protein_coding_CDS_not_defined
ENSMUSG00000040407	1708.17	0.590649	0.138914	4.25191	2.11956e-05	0.00161831	Akap9	retained_intron
ENSMUSG00000040407	1708.17	0.590649	0.138914	4.25191	2.11956e-05	0.00161831	Akap9	protein_coding
ENSMUSG00000040407	1708.17	0.590649	0.138914	4.25191	2.11956e-05	0.00161831	Akap9	retained_intron
ENSMUSG00000040407	1708.17	0.590649	0.138914	4.25191	2.11956e-05	0.00161831	Akap9	protein_coding
ENSMUSG00000040407	1708.17	0.590649	0.138914	4.25191	2.11956e-05	0.00161831	Akap9	protein_coding_CDS_not_defined
ENSMUSG00000040407	1708.17	0.590649	0.138914	4.25191	2.11956e-05	0.00161831	Akap9	retained_intron
ENSMUSG00000040407	1708.17	0.590649	0.138914	4.25191	2.11956e-05	0.00161831	Akap9	retained_intron
ENSMUSG00000040407	1708.17	0.590649	0.138914	4.25191	2.11956e-05	0.00161831	Akap9	retained_intron
ENSMUSG00000040407	1708.17	0.590649	0.138914	4.25191	2.11956e-05	0.00161831	Akap9	protein_coding
ENSMUSG00000040407	1708.17	0.590649	0.138914	4.25191	2.11956e-05	0.00161831	Akap9	protein_coding
ENSMUSG00000040407	1708.17	0.590649	0.138914	4.25191	2.11956e-05	0.00161831	Akap9	retained_intron
ENSMUSG00000040407	1708.17	0.590649	0.138914	4.25191	2.11956e-05	0.00161831	Akap9	retained_intron
ENSMUSG00000040407	1708.17	0.590649	0.138914	4.25191	2.11956e-05	0.00161831	Akap9	protein_coding
ENSMUSG00000040407	1708.17	0.590649	0.138914	4.25191	2.11956e-05	0.00161831	Akap9	retained_intron
ENSMUSG00000040407	1708.17	0.590649	0.138914	4.25191	2.11956e-05	0.00161831	Akap9	nonsense_mediated_decay
ENSMUSG00000040407	1708.17	0.590649	0.138914	4.25191	2.11956e-05	0.00161831	Akap9	retained_intron
ENSMUSG00000032498	384.532	-0.898632	0.212296	-4.23291	2.30688e-05	0.0017529	Mlh1	nonsense_mediated_decay
ENSMUSG00000032498	384.532	-0.898632	0.212296	-4.23291	2.30688e-05	0.0017529	Mlh1	protein_coding
ENSMUSG00000032498	384.532	-0.898632	0.212296	-4.23291	2.30688e-05	0.0017529	Mlh1	retained_intron
ENSMUSG00000032498	384.532	-0.898632	0.212296	-4.23291	2.30688e-05	0.0017529	Mlh1	retained_intron
ENSMUSG00000032498	384.532	-0.898632	0.212296	-4.23291	2.30688e-05	0.0017529	Mlh1	retained_intron
ENSMUSG00000032498	384.532	-0.898632	0.212296	-4.23291	2.30688e-05	0.0017529	Mlh1	retained_intron
ENSMUSG00000032498	384.532	-0.898632	0.212296	-4.23291	2.30688e-05	0.0017529	Mlh1	protein_coding
ENSMUSG00000032498	384.532	-0.898632	0.212296	-4.23291	2.30688e-05	0.0017529	Mlh1	nonsense_mediated_decay
ENSMUSG00000032498	384.532	-0.898632	0.212296	-4.23291	2.30688e-05	0.0017529	Mlh1	protein_coding_CDS_not_defined
ENSMUSG00000029843	539.96	-0.854521	0.202046	-4.22935	2.34371e-05	0.0017724	Slc13a4	protein_coding
ENSMUSG00000029843	539.96	-0.854521	0.202046	-4.22935	2.34371e-05	0.0017724	Slc13a4	retained_intron
ENSMUSG00000029843	539.96	-0.854521	0.202046	-4.22935	2.34371e-05	0.0017724	Slc13a4	retained_intron
ENSMUSG00000021209	943.279	0.64767	0.153666	4.21478	2.50018e-05	0.00187693	Ppp4r4	protein_coding
ENSMUSG00000021209	943.279	0.64767	0.153666	4.21478	2.50018e-05	0.00187693	Ppp4r4	nonsense_mediated_decay
ENSMUSG00000021209	943.279	0.64767	0.153666	4.21478	2.50018e-05	0.00187693	Ppp4r4	protein_coding
ENSMUSG00000021209	943.279	0.64767	0.153666	4.21478	2.50018e-05	0.00187693	Ppp4r4	protein_coding
ENSMUSG00000021209	943.279	0.64767	0.153666	4.21478	2.50018e-05	0.00187693	Ppp4r4	protein_coding
ENSMUSG00000028085	361.819	-0.987496	0.23432	-4.2143	2.50557e-05	0.00187693	Gatb	protein_coding
ENSMUSG00000028085	361.819	-0.987496	0.23432	-4.2143	2.50557e-05	0.00187693	Gatb	protein_coding
ENSMUSG00000028085	361.819	-0.987496	0.23432	-4.2143	2.50557e-05	0.00187693	Gatb	protein_coding
ENSMUSG00000028085	361.819	-0.987496	0.23432	-4.2143	2.50557e-05	0.00187693	Gatb	protein_coding_CDS_not_defined
ENSMUSG00000028085	361.819	-0.987496	0.23432	-4.2143	2.50557e-05	0.00187693	Gatb	protein_coding_CDS_not_defined
ENSMUSG00000025372	5464.02	0.516768	0.122659	4.21306	2.51934e-05	0.00187839	Baiap2	protein_coding
ENSMUSG00000025372	5464.02	0.516768	0.122659	4.21306	2.51934e-05	0.00187839	Baiap2	protein_coding
ENSMUSG00000025372	5464.02	0.516768	0.122659	4.21306	2.51934e-05	0.00187839	Baiap2	protein_coding
ENSMUSG00000025372	5464.02	0.516768	0.122659	4.21306	2.51934e-05	0.00187839	Baiap2	protein_coding
ENSMUSG00000025372	5464.02	0.516768	0.122659	4.21306	2.51934e-05	0.00187839	Baiap2	protein_coding
ENSMUSG00000025372	5464.02	0.516768	0.122659	4.21306	2.51934e-05	0.00187839	Baiap2	protein_coding_CDS_not_defined
ENSMUSG00000025372	5464.02	0.516768	0.122659	4.21306	2.51934e-05	0.00187839	Baiap2	protein_coding_CDS_not_defined
ENSMUSG00000025372	5464.02	0.516768	0.122659	4.21306	2.51934e-05	0.00187839	Baiap2	protein_coding_CDS_not_defined
ENSMUSG00000025372	5464.02	0.516768	0.122659	4.21306	2.51934e-05	0.00187839	Baiap2	protein_coding_CDS_not_defined
ENSMUSG00000070392	558.384	0.755589	0.179732	4.20398	2.62266e-05	0.00194628	Gm20634	lncRNA
ENSMUSG00000038252	786.157	-0.761325	0.181395	-4.19705	2.70409e-05	0.00199738	Ncapd2	retained_intron
ENSMUSG00000038252	786.157	-0.761325	0.181395	-4.19705	2.70409e-05	0.00199738	Ncapd2	protein_coding
ENSMUSG00000038252	786.157	-0.761325	0.181395	-4.19705	2.70409e-05	0.00199738	Ncapd2	retained_intron
ENSMUSG00000038252	786.157	-0.761325	0.181395	-4.19705	2.70409e-05	0.00199738	Ncapd2	retained_intron
ENSMUSG00000038252	786.157	-0.761325	0.181395	-4.19705	2.70409e-05	0.00199738	Ncapd2	retained_intron
ENSMUSG00000038252	786.157	-0.761325	0.181395	-4.19705	2.70409e-05	0.00199738	Ncapd2	retained_intron
ENSMUSG00000038252	786.157	-0.761325	0.181395	-4.19705	2.70409e-05	0.00199738	Ncapd2	retained_intron
ENSMUSG00000038252	786.157	-0.761325	0.181395	-4.19705	2.70409e-05	0.00199738	Ncapd2	retained_intron
ENSMUSG00000038252	786.157	-0.761325	0.181395	-4.19705	2.70409e-05	0.00199738	Ncapd2	retained_intron
ENSMUSG00000038252	786.157	-0.761325	0.181395	-4.19705	2.70409e-05	0.00199738	Ncapd2	retained_intron
ENSMUSG00000038252	786.157	-0.761325	0.181395	-4.19705	2.70409e-05	0.00199738	Ncapd2	nonsense_mediated_decay
ENSMUSG00000038252	786.157	-0.761325	0.181395	-4.19705	2.70409e-05	0.00199738	Ncapd2	retained_intron
ENSMUSG00000038252	786.157	-0.761325	0.181395	-4.19705	2.70409e-05	0.00199738	Ncapd2	protein_coding
ENSMUSG00000003934	3113.47	-0.542607	0.129377	-4.19401	2.74065e-05	0.00201501	Efnb3	protein_coding
ENSMUSG00000026643	2655.69	0.537028	0.128214	4.18854	2.80752e-05	0.00205466	Nmt2	protein_coding
ENSMUSG00000026643	2655.69	0.537028	0.128214	4.18854	2.80752e-05	0.00205466	Nmt2	protein_coding
ENSMUSG00000026643	2655.69	0.537028	0.128214	4.18854	2.80752e-05	0.00205466	Nmt2	protein_coding
ENSMUSG00000026643	2655.69	0.537028	0.128214	4.18854	2.80752e-05	0.00205466	Nmt2	protein_coding_CDS_not_defined
ENSMUSG00000058006	1903.42	0.577806	0.138005	4.18686	2.82838e-05	0.00206044	Mdn1	protein_coding
ENSMUSG00000058006	1903.42	0.577806	0.138005	4.18686	2.82838e-05	0.00206044	Mdn1	protein_coding
ENSMUSG00000058006	1903.42	0.577806	0.138005	4.18686	2.82838e-05	0.00206044	Mdn1	protein_coding_CDS_not_defined
ENSMUSG00000058006	1903.42	0.577806	0.138005	4.18686	2.82838e-05	0.00206044	Mdn1	protein_coding_CDS_not_defined
ENSMUSG00000058006	1903.42	0.577806	0.138005	4.18686	2.82838e-05	0.00206044	Mdn1	protein_coding_CDS_not_defined
ENSMUSG00000058006	1903.42	0.577806	0.138005	4.18686	2.82838e-05	0.00206044	Mdn1	protein_coding_CDS_not_defined
ENSMUSG00000058006	1903.42	0.577806	0.138005	4.18686	2.82838e-05	0.00206044	Mdn1	protein_coding_CDS_not_defined
ENSMUSG00000058006	1903.42	0.577806	0.138005	4.18686	2.82838e-05	0.00206044	Mdn1	protein_coding_CDS_not_defined
ENSMUSG00000058006	1903.42	0.577806	0.138005	4.18686	2.82838e-05	0.00206044	Mdn1	protein_coding_CDS_not_defined
ENSMUSG00000058006	1903.42	0.577806	0.138005	4.18686	2.82838e-05	0.00206044	Mdn1	protein_coding_CDS_not_defined
ENSMUSG00000058006	1903.42	0.577806	0.138005	4.18686	2.82838e-05	0.00206044	Mdn1	protein_coding_CDS_not_defined
ENSMUSG00000019856	2983.66	0.515075	0.123195	4.18096	2.90282e-05	0.00210019	Fam184a	protein_coding
ENSMUSG00000019856	2983.66	0.515075	0.123195	4.18096	2.90282e-05	0.00210019	Fam184a	protein_coding
ENSMUSG00000019856	2983.66	0.515075	0.123195	4.18096	2.90282e-05	0.00210019	Fam184a	protein_coding
ENSMUSG00000019856	2983.66	0.515075	0.123195	4.18096	2.90282e-05	0.00210019	Fam184a	nonsense_mediated_decay
ENSMUSG00000019856	2983.66	0.515075	0.123195	4.18096	2.90282e-05	0.00210019	Fam184a	protein_coding
ENSMUSG00000019856	2983.66	0.515075	0.123195	4.18096	2.90282e-05	0.00210019	Fam184a	nonsense_mediated_decay
ENSMUSG00000019856	2983.66	0.515075	0.123195	4.18096	2.90282e-05	0.00210019	Fam184a	protein_coding
ENSMUSG00000019856	2983.66	0.515075	0.123195	4.18096	2.90282e-05	0.00210019	Fam184a	protein_coding
ENSMUSG00000019856	2983.66	0.515075	0.123195	4.18096	2.90282e-05	0.00210019	Fam184a	protein_coding
ENSMUSG00000019856	2983.66	0.515075	0.123195	4.18096	2.90282e-05	0.00210019	Fam184a	protein_coding
ENSMUSG00000019856	2983.66	0.515075	0.123195	4.18096	2.90282e-05	0.00210019	Fam184a	protein_coding_CDS_not_defined
ENSMUSG00000019856	2983.66	0.515075	0.123195	4.18096	2.90282e-05	0.00210019	Fam184a	retained_intron
ENSMUSG00000075590	2484.6	-0.52551	0.125707	-4.18044	2.90939e-05	0.00210019	Nrbp2	nonsense_mediated_decay
ENSMUSG00000075590	2484.6	-0.52551	0.125707	-4.18044	2.90939e-05	0.00210019	Nrbp2	protein_coding
ENSMUSG00000075590	2484.6	-0.52551	0.125707	-4.18044	2.90939e-05	0.00210019	Nrbp2	retained_intron
ENSMUSG00000075590	2484.6	-0.52551	0.125707	-4.18044	2.90939e-05	0.00210019	Nrbp2	protein_coding
ENSMUSG00000075590	2484.6	-0.52551	0.125707	-4.18044	2.90939e-05	0.00210019	Nrbp2	retained_intron
ENSMUSG00000075590	2484.6	-0.52551	0.125707	-4.18044	2.90939e-05	0.00210019	Nrbp2	retained_intron
ENSMUSG00000075590	2484.6	-0.52551	0.125707	-4.18044	2.90939e-05	0.00210019	Nrbp2	nonsense_mediated_decay
ENSMUSG00000075590	2484.6	-0.52551	0.125707	-4.18044	2.90939e-05	0.00210019	Nrbp2	protein_coding_CDS_not_defined
ENSMUSG00000075590	2484.6	-0.52551	0.125707	-4.18044	2.90939e-05	0.00210019	Nrbp2	protein_coding_CDS_not_defined
ENSMUSG00000075590	2484.6	-0.52551	0.125707	-4.18044	2.90939e-05	0.00210019	Nrbp2	nonsense_mediated_decay
ENSMUSG00000005204	1775.47	0.553766	0.132618	4.17563	2.97162e-05	0.00211043	Senp3	protein_coding
ENSMUSG00000005204	1775.47	0.553766	0.132618	4.17563	2.97162e-05	0.00211043	Senp3	retained_intron
ENSMUSG00000005204	1775.47	0.553766	0.132618	4.17563	2.97162e-05	0.00211043	Senp3	protein_coding
ENSMUSG00000005204	1775.47	0.553766	0.132618	4.17563	2.97162e-05	0.00211043	Senp3	retained_intron
ENSMUSG00000005204	1775.47	0.553766	0.132618	4.17563	2.97162e-05	0.00211043	Senp3	protein_coding
ENSMUSG00000005204	1775.47	0.553766	0.132618	4.17563	2.97162e-05	0.00211043	Senp3	retained_intron
ENSMUSG00000005204	1775.47	0.553766	0.132618	4.17563	2.97162e-05	0.00211043	Senp3	protein_coding_CDS_not_defined
ENSMUSG00000005204	1775.47	0.553766	0.132618	4.17563	2.97162e-05	0.00211043	Senp3	retained_intron
ENSMUSG00000005204	1775.47	0.553766	0.132618	4.17563	2.97162e-05	0.00211043	Senp3	retained_intron
ENSMUSG00000043424	213.048	1.09135	0.261269	4.17709	2.95266e-05	0.00211043	Eif3j2	protein_coding
ENSMUSG00000045573	5220.85	0.604277	0.144627	4.17819	2.93841e-05	0.00211043	Penk	protein_coding
ENSMUSG00000045573	5220.85	0.604277	0.144627	4.17819	2.93841e-05	0.00211043	Penk	protein_coding
ENSMUSG00000121402	1084	-0.642944	0.15399	-4.17524	2.97674e-05	0.00211043	ENSMUSG00000121402	lncRNA
ENSMUSG00000022075	2866.82	0.523687	0.125472	4.17375	2.99633e-05	0.00211488	Rhobtb2	protein_coding
ENSMUSG00000022075	2866.82	0.523687	0.125472	4.17375	2.99633e-05	0.00211488	Rhobtb2	protein_coding_CDS_not_defined
ENSMUSG00000022075	2866.82	0.523687	0.125472	4.17375	2.99633e-05	0.00211488	Rhobtb2	retained_intron
ENSMUSG00000022075	2866.82	0.523687	0.125472	4.17375	2.99633e-05	0.00211488	Rhobtb2	retained_intron
ENSMUSG00000007039	335.205	-0.899636	0.215882	-4.16726	3.08276e-05	0.00216414	Ddah2	protein_coding
ENSMUSG00000007039	335.205	-0.899636	0.215882	-4.16726	3.08276e-05	0.00216414	Ddah2	protein_coding
ENSMUSG00000007039	335.205	-0.899636	0.215882	-4.16726	3.08276e-05	0.00216414	Ddah2	protein_coding
ENSMUSG00000007039	335.205	-0.899636	0.215882	-4.16726	3.08276e-05	0.00216414	Ddah2	retained_intron
ENSMUSG00000041112	3299.79	0.55119	0.132292	4.16648	3.09339e-05	0.00216414	Elmo1	retained_intron
ENSMUSG00000041112	3299.79	0.55119	0.132292	4.16648	3.09339e-05	0.00216414	Elmo1	protein_coding
ENSMUSG00000041112	3299.79	0.55119	0.132292	4.16648	3.09339e-05	0.00216414	Elmo1	protein_coding
ENSMUSG00000041112	3299.79	0.55119	0.132292	4.16648	3.09339e-05	0.00216414	Elmo1	protein_coding
ENSMUSG00000041112	3299.79	0.55119	0.132292	4.16648	3.09339e-05	0.00216414	Elmo1	protein_coding_CDS_not_defined
ENSMUSG00000041112	3299.79	0.55119	0.132292	4.16648	3.09339e-05	0.00216414	Elmo1	protein_coding
ENSMUSG00000041112	3299.79	0.55119	0.132292	4.16648	3.09339e-05	0.00216414	Elmo1	retained_intron
ENSMUSG00000001131	36.7189	2.5998	0.62452	4.16288	3.14261e-05	0.00217938	Timp1	protein_coding
ENSMUSG00000001131	36.7189	2.5998	0.62452	4.16288	3.14261e-05	0.00217938	Timp1	protein_coding
ENSMUSG00000030105	2979.31	0.518254	0.124474	4.16354	3.13345e-05	0.00217938	Arl8b	protein_coding
ENSMUSG00000030105	2979.31	0.518254	0.124474	4.16354	3.13345e-05	0.00217938	Arl8b	protein_coding
ENSMUSG00000064065	3933.59	0.502391	0.12075	4.16059	3.17427e-05	0.00219176	Ipcef1	protein_coding
ENSMUSG00000064065	3933.59	0.502391	0.12075	4.16059	3.17427e-05	0.00219176	Ipcef1	protein_coding
ENSMUSG00000064065	3933.59	0.502391	0.12075	4.16059	3.17427e-05	0.00219176	Ipcef1	protein_coding
ENSMUSG00000064065	3933.59	0.502391	0.12075	4.16059	3.17427e-05	0.00219176	Ipcef1	protein_coding
ENSMUSG00000064065	3933.59	0.502391	0.12075	4.16059	3.17427e-05	0.00219176	Ipcef1	protein_coding_CDS_not_defined
ENSMUSG00000064065	3933.59	0.502391	0.12075	4.16059	3.17427e-05	0.00219176	Ipcef1	protein_coding_CDS_not_defined
ENSMUSG00000064065	3933.59	0.502391	0.12075	4.16059	3.17427e-05	0.00219176	Ipcef1	protein_coding
ENSMUSG00000064065	3933.59	0.502391	0.12075	4.16059	3.17427e-05	0.00219176	Ipcef1	protein_coding_CDS_not_defined
ENSMUSG00000064065	3933.59	0.502391	0.12075	4.16059	3.17427e-05	0.00219176	Ipcef1	protein_coding
ENSMUSG00000031775	586.192	-0.760482	0.182874	-4.15852	3.20321e-05	0.00220217	Pllp	protein_coding
ENSMUSG00000031775	586.192	-0.760482	0.182874	-4.15852	3.20321e-05	0.00220217	Pllp	protein_coding_CDS_not_defined
ENSMUSG00000031775	586.192	-0.760482	0.182874	-4.15852	3.20321e-05	0.00220217	Pllp	protein_coding
ENSMUSG00000037321	122.017	-1.35731	0.326764	-4.15379	3.27009e-05	0.0022382	Tap1	protein_coding
ENSMUSG00000037321	122.017	-1.35731	0.326764	-4.15379	3.27009e-05	0.0022382	Tap1	retained_intron
ENSMUSG00000037321	122.017	-1.35731	0.326764	-4.15379	3.27009e-05	0.0022382	Tap1	retained_intron
ENSMUSG00000037321	122.017	-1.35731	0.326764	-4.15379	3.27009e-05	0.0022382	Tap1	protein_coding
ENSMUSG00000037321	122.017	-1.35731	0.326764	-4.15379	3.27009e-05	0.0022382	Tap1	retained_intron
ENSMUSG00000037321	122.017	-1.35731	0.326764	-4.15379	3.27009e-05	0.0022382	Tap1	protein_coding
ENSMUSG00000037321	122.017	-1.35731	0.326764	-4.15379	3.27009e-05	0.0022382	Tap1	retained_intron
ENSMUSG00000041688	819.575	0.741826	0.178631	4.15284	3.28381e-05	0.0022382	Amot	protein_coding
ENSMUSG00000041688	819.575	0.741826	0.178631	4.15284	3.28381e-05	0.0022382	Amot	protein_coding
ENSMUSG00000041688	819.575	0.741826	0.178631	4.15284	3.28381e-05	0.0022382	Amot	protein_coding
ENSMUSG00000041688	819.575	0.741826	0.178631	4.15284	3.28381e-05	0.0022382	Amot	protein_coding
ENSMUSG00000041688	819.575	0.741826	0.178631	4.15284	3.28381e-05	0.0022382	Amot	retained_intron
ENSMUSG00000041688	819.575	0.741826	0.178631	4.15284	3.28381e-05	0.0022382	Amot	protein_coding
ENSMUSG00000036814	555.407	-0.862957	0.207926	-4.1503	3.32042e-05	0.00225348	Slc6a20a	protein_coding
ENSMUSG00000036814	555.407	-0.862957	0.207926	-4.1503	3.32042e-05	0.00225348	Slc6a20a	protein_coding
ENSMUSG00000036814	555.407	-0.862957	0.207926	-4.1503	3.32042e-05	0.00225348	Slc6a20a	protein_coding
ENSMUSG00000031722	22.2341	6.58223	1.58689	4.14788	3.35567e-05	0.00226772	Hp	protein_coding
ENSMUSG00000031722	22.2341	6.58223	1.58689	4.14788	3.35567e-05	0.00226772	Hp	protein_coding_CDS_not_defined
ENSMUSG00000031722	22.2341	6.58223	1.58689	4.14788	3.35567e-05	0.00226772	Hp	protein_coding_CDS_not_defined
ENSMUSG00000059013	294.037	-0.927069	0.223716	-4.14396	3.41358e-05	0.00229708	Sh2d3c	protein_coding
ENSMUSG00000059013	294.037	-0.927069	0.223716	-4.14396	3.41358e-05	0.00229708	Sh2d3c	protein_coding_CDS_not_defined
ENSMUSG00000059013	294.037	-0.927069	0.223716	-4.14396	3.41358e-05	0.00229708	Sh2d3c	protein_coding
ENSMUSG00000059013	294.037	-0.927069	0.223716	-4.14396	3.41358e-05	0.00229708	Sh2d3c	protein_coding_CDS_not_defined
ENSMUSG00000059013	294.037	-0.927069	0.223716	-4.14396	3.41358e-05	0.00229708	Sh2d3c	protein_coding_CDS_not_defined
ENSMUSG00000059013	294.037	-0.927069	0.223716	-4.14396	3.41358e-05	0.00229708	Sh2d3c	protein_coding_CDS_not_defined
ENSMUSG00000075334	938.304	-0.691167	0.16696	-4.13972	3.47736e-05	0.00233013	Rprm	protein_coding
ENSMUSG00000024339	309.378	-0.96626	0.233479	-4.13853	3.49532e-05	0.00233232	Tap2	protein_coding
ENSMUSG00000024339	309.378	-0.96626	0.233479	-4.13853	3.49532e-05	0.00233232	Tap2	protein_coding
ENSMUSG00000024339	309.378	-0.96626	0.233479	-4.13853	3.49532e-05	0.00233232	Tap2	retained_intron
ENSMUSG00000024339	309.378	-0.96626	0.233479	-4.13853	3.49532e-05	0.00233232	Tap2	protein_coding
ENSMUSG00000024339	309.378	-0.96626	0.233479	-4.13853	3.49532e-05	0.00233232	Tap2	protein_coding_CDS_not_defined
ENSMUSG00000049191	1528.79	0.695845	0.168207	4.13685	3.52113e-05	0.00233971	Rtl5	protein_coding
ENSMUSG00000049191	1528.79	0.695845	0.168207	4.13685	3.52113e-05	0.00233971	Rtl5	nonsense_mediated_decay
ENSMUSG00000049191	1528.79	0.695845	0.168207	4.13685	3.52113e-05	0.00233971	Rtl5	protein_coding
ENSMUSG00000049191	1528.79	0.695845	0.168207	4.13685	3.52113e-05	0.00233971	Rtl5	protein_coding_CDS_not_defined
ENSMUSG00000035852	58.6836	1.99016	0.482271	4.12665	3.68086e-05	0.00243566	Misp	protein_coding
ENSMUSG00000035852	58.6836	1.99016	0.482271	4.12665	3.68086e-05	0.00243566	Misp	protein_coding
ENSMUSG00000035852	58.6836	1.99016	0.482271	4.12665	3.68086e-05	0.00243566	Misp	protein_coding
ENSMUSG00000035852	58.6836	1.99016	0.482271	4.12665	3.68086e-05	0.00243566	Misp	protein_coding
ENSMUSG00000035852	58.6836	1.99016	0.482271	4.12665	3.68086e-05	0.00243566	Misp	protein_coding
ENSMUSG00000035852	58.6836	1.99016	0.482271	4.12665	3.68086e-05	0.00243566	Misp	retained_intron
ENSMUSG00000035232	821.703	0.671338	0.162999	4.11867	3.81072e-05	0.00251112	Pdk3	protein_coding
ENSMUSG00000035232	821.703	0.671338	0.162999	4.11867	3.81072e-05	0.00251112	Pdk3	protein_coding_CDS_not_defined
ENSMUSG00000035232	821.703	0.671338	0.162999	4.11867	3.81072e-05	0.00251112	Pdk3	protein_coding_CDS_not_defined
ENSMUSG00000025931	3654.62	0.610039	0.148386	4.11116	3.93675e-05	0.00257282	Paqr8	protein_coding
ENSMUSG00000025931	3654.62	0.610039	0.148386	4.11116	3.93675e-05	0.00257282	Paqr8	protein_coding
ENSMUSG00000025931	3654.62	0.610039	0.148386	4.11116	3.93675e-05	0.00257282	Paqr8	protein_coding
ENSMUSG00000025931	3654.62	0.610039	0.148386	4.11116	3.93675e-05	0.00257282	Paqr8	protein_coding
ENSMUSG00000051510	2685.54	0.552163	0.134302	4.11135	3.93355e-05	0.00257282	Mafg	protein_coding
ENSMUSG00000051510	2685.54	0.552163	0.134302	4.11135	3.93355e-05	0.00257282	Mafg	protein_coding
ENSMUSG00000051510	2685.54	0.552163	0.134302	4.11135	3.93355e-05	0.00257282	Mafg	protein_coding
ENSMUSG00000051510	2685.54	0.552163	0.134302	4.11135	3.93355e-05	0.00257282	Mafg	protein_coding
ENSMUSG00000051510	2685.54	0.552163	0.134302	4.11135	3.93355e-05	0.00257282	Mafg	protein_coding_CDS_not_defined
ENSMUSG00000024164	28.5176	2.99528	0.728943	4.10907	3.9725e-05	0.00258372	C3	protein_coding
ENSMUSG00000024164	28.5176	2.99528	0.728943	4.10907	3.9725e-05	0.00258372	C3	protein_coding
ENSMUSG00000024164	28.5176	2.99528	0.728943	4.10907	3.9725e-05	0.00258372	C3	protein_coding
ENSMUSG00000024164	28.5176	2.99528	0.728943	4.10907	3.9725e-05	0.00258372	C3	protein_coding_CDS_not_defined
ENSMUSG00000028626	349.269	-1.0543	0.256626	-4.10829	3.98596e-05	0.00258372	Col9a2	protein_coding
ENSMUSG00000028626	349.269	-1.0543	0.256626	-4.10829	3.98596e-05	0.00258372	Col9a2	retained_intron
ENSMUSG00000028626	349.269	-1.0543	0.256626	-4.10829	3.98596e-05	0.00258372	Col9a2	protein_coding_CDS_not_defined
ENSMUSG00000030834	52.2066	-2.04519	0.49795	-4.10722	4.00458e-05	0.00258523	Abcc6	protein_coding
ENSMUSG00000030834	52.2066	-2.04519	0.49795	-4.10722	4.00458e-05	0.00258523	Abcc6	protein_coding_CDS_not_defined
ENSMUSG00000030834	52.2066	-2.04519	0.49795	-4.10722	4.00458e-05	0.00258523	Abcc6	protein_coding
ENSMUSG00000030834	52.2066	-2.04519	0.49795	-4.10722	4.00458e-05	0.00258523	Abcc6	retained_intron
ENSMUSG00000030834	52.2066	-2.04519	0.49795	-4.10722	4.00458e-05	0.00258523	Abcc6	retained_intron
ENSMUSG00000020290	2101.69	0.561512	0.136805	4.10446	4.0526e-05	0.00260564	Xpo1	protein_coding
ENSMUSG00000020290	2101.69	0.561512	0.136805	4.10446	4.0526e-05	0.00260564	Xpo1	protein_coding
ENSMUSG00000020290	2101.69	0.561512	0.136805	4.10446	4.0526e-05	0.00260564	Xpo1	protein_coding
ENSMUSG00000020290	2101.69	0.561512	0.136805	4.10446	4.0526e-05	0.00260564	Xpo1	protein_coding_CDS_not_defined
ENSMUSG00000020290	2101.69	0.561512	0.136805	4.10446	4.0526e-05	0.00260564	Xpo1	protein_coding
ENSMUSG00000020290	2101.69	0.561512	0.136805	4.10446	4.0526e-05	0.00260564	Xpo1	protein_coding
ENSMUSG00000020290	2101.69	0.561512	0.136805	4.10446	4.0526e-05	0.00260564	Xpo1	protein_coding
ENSMUSG00000022822	6413.44	0.497559	0.121274	4.10276	4.08256e-05	0.00261432	Abcc5	protein_coding
ENSMUSG00000022822	6413.44	0.497559	0.121274	4.10276	4.08256e-05	0.00261432	Abcc5	protein_coding
ENSMUSG00000022822	6413.44	0.497559	0.121274	4.10276	4.08256e-05	0.00261432	Abcc5	retained_intron
ENSMUSG00000022822	6413.44	0.497559	0.121274	4.10276	4.08256e-05	0.00261432	Abcc5	protein_coding_CDS_not_defined
ENSMUSG00000022822	6413.44	0.497559	0.121274	4.10276	4.08256e-05	0.00261432	Abcc5	retained_intron
ENSMUSG00000022822	6413.44	0.497559	0.121274	4.10276	4.08256e-05	0.00261432	Abcc5	retained_intron
ENSMUSG00000022822	6413.44	0.497559	0.121274	4.10276	4.08256e-05	0.00261432	Abcc5	retained_intron
ENSMUSG00000022822	6413.44	0.497559	0.121274	4.10276	4.08256e-05	0.00261432	Abcc5	nonsense_mediated_decay
ENSMUSG00000022822	6413.44	0.497559	0.121274	4.10276	4.08256e-05	0.00261432	Abcc5	protein_coding
ENSMUSG00000022822	6413.44	0.497559	0.121274	4.10276	4.08256e-05	0.00261432	Abcc5	retained_intron
ENSMUSG00000022822	6413.44	0.497559	0.121274	4.10276	4.08256e-05	0.00261432	Abcc5	retained_intron
ENSMUSG00000022822	6413.44	0.497559	0.121274	4.10276	4.08256e-05	0.00261432	Abcc5	protein_coding
ENSMUSG00000022822	6413.44	0.497559	0.121274	4.10276	4.08256e-05	0.00261432	Abcc5	protein_coding_CDS_not_defined
ENSMUSG00000028645	2167.79	0.557784	0.136066	4.09938	4.14263e-05	0.00264213	Slc2a1	protein_coding
ENSMUSG00000028645	2167.79	0.557784	0.136066	4.09938	4.14263e-05	0.00264213	Slc2a1	protein_coding
ENSMUSG00000028645	2167.79	0.557784	0.136066	4.09938	4.14263e-05	0.00264213	Slc2a1	protein_coding
ENSMUSG00000028645	2167.79	0.557784	0.136066	4.09938	4.14263e-05	0.00264213	Slc2a1	protein_coding
ENSMUSG00000028645	2167.79	0.557784	0.136066	4.09938	4.14263e-05	0.00264213	Slc2a1	nonsense_mediated_decay
ENSMUSG00000061878	380.46	-0.884012	0.215771	-4.09699	4.18553e-05	0.00265882	Sphk1	protein_coding
ENSMUSG00000061878	380.46	-0.884012	0.215771	-4.09699	4.18553e-05	0.00265882	Sphk1	protein_coding
ENSMUSG00000061878	380.46	-0.884012	0.215771	-4.09699	4.18553e-05	0.00265882	Sphk1	retained_intron
ENSMUSG00000061878	380.46	-0.884012	0.215771	-4.09699	4.18553e-05	0.00265882	Sphk1	protein_coding
ENSMUSG00000061878	380.46	-0.884012	0.215771	-4.09699	4.18553e-05	0.00265882	Sphk1	protein_coding
ENSMUSG00000061878	380.46	-0.884012	0.215771	-4.09699	4.18553e-05	0.00265882	Sphk1	protein_coding
ENSMUSG00000061878	380.46	-0.884012	0.215771	-4.09699	4.18553e-05	0.00265882	Sphk1	retained_intron
ENSMUSG00000061878	380.46	-0.884012	0.215771	-4.09699	4.18553e-05	0.00265882	Sphk1	protein_coding
ENSMUSG00000061878	380.46	-0.884012	0.215771	-4.09699	4.18553e-05	0.00265882	Sphk1	protein_coding
ENSMUSG00000061878	380.46	-0.884012	0.215771	-4.09699	4.18553e-05	0.00265882	Sphk1	protein_coding
ENSMUSG00000061878	380.46	-0.884012	0.215771	-4.09699	4.18553e-05	0.00265882	Sphk1	protein_coding
ENSMUSG00000061878	380.46	-0.884012	0.215771	-4.09699	4.18553e-05	0.00265882	Sphk1	protein_coding_CDS_not_defined
ENSMUSG00000061878	380.46	-0.884012	0.215771	-4.09699	4.18553e-05	0.00265882	Sphk1	protein_coding
ENSMUSG00000061878	380.46	-0.884012	0.215771	-4.09699	4.18553e-05	0.00265882	Sphk1	protein_coding
ENSMUSG00000061878	380.46	-0.884012	0.215771	-4.09699	4.18553e-05	0.00265882	Sphk1	retained_intron
ENSMUSG00000061878	380.46	-0.884012	0.215771	-4.09699	4.18553e-05	0.00265882	Sphk1	retained_intron
ENSMUSG00000061878	380.46	-0.884012	0.215771	-4.09699	4.18553e-05	0.00265882	Sphk1	protein_coding
ENSMUSG00000046096	928.204	0.690322	0.168557	4.09548	4.21295e-05	0.00266509	Mosmo	nonsense_mediated_decay
ENSMUSG00000046096	928.204	0.690322	0.168557	4.09548	4.21295e-05	0.00266509	Mosmo	protein_coding
ENSMUSG00000046096	928.204	0.690322	0.168557	4.09548	4.21295e-05	0.00266509	Mosmo	protein_coding
ENSMUSG00000046096	928.204	0.690322	0.168557	4.09548	4.21295e-05	0.00266509	Mosmo	protein_coding_CDS_not_defined
ENSMUSG00000046096	928.204	0.690322	0.168557	4.09548	4.21295e-05	0.00266509	Mosmo	retained_intron
ENSMUSG00000046096	928.204	0.690322	0.168557	4.09548	4.21295e-05	0.00266509	Mosmo	protein_coding_CDS_not_defined
ENSMUSG00000046096	928.204	0.690322	0.168557	4.09548	4.21295e-05	0.00266509	Mosmo	protein_coding
ENSMUSG00000046096	928.204	0.690322	0.168557	4.09548	4.21295e-05	0.00266509	Mosmo	retained_intron
ENSMUSG00000093452	940.729	-0.647043	0.158023	-4.0946	4.22897e-05	0.00266509	Zfhx2os	lncRNA
ENSMUSG00000093452	940.729	-0.647043	0.158023	-4.0946	4.22897e-05	0.00266509	Zfhx2os	lncRNA
ENSMUSG00000032244	3152.93	0.495736	0.121353	4.08506	4.40661e-05	0.00276606	Fem1b	protein_coding
ENSMUSG00000090210	161.679	1.27475	0.312144	4.08385	4.42965e-05	0.00276958	Itga10	protein_coding
ENSMUSG00000090210	161.679	1.27475	0.312144	4.08385	4.42965e-05	0.00276958	Itga10	protein_coding
ENSMUSG00000090210	161.679	1.27475	0.312144	4.08385	4.42965e-05	0.00276958	Itga10	retained_intron
ENSMUSG00000038319	2698.05	-0.555371	0.13633	-4.07373	4.62659e-05	0.00288137	Kcnh2	protein_coding
ENSMUSG00000038319	2698.05	-0.555371	0.13633	-4.07373	4.62659e-05	0.00288137	Kcnh2	protein_coding
ENSMUSG00000038319	2698.05	-0.555371	0.13633	-4.07373	4.62659e-05	0.00288137	Kcnh2	protein_coding_CDS_not_defined
ENSMUSG00000038319	2698.05	-0.555371	0.13633	-4.07373	4.62659e-05	0.00288137	Kcnh2	protein_coding_CDS_not_defined
ENSMUSG00000038319	2698.05	-0.555371	0.13633	-4.07373	4.62659e-05	0.00288137	Kcnh2	protein_coding_CDS_not_defined
ENSMUSG00000024427	409.871	0.81758	0.200905	4.06949	4.71161e-05	0.00292285	Spry4	protein_coding
ENSMUSG00000030108	394.22	-0.862975	0.212154	-4.06769	4.74811e-05	0.00293404	Slc6a13	protein_coding
ENSMUSG00000030108	394.22	-0.862975	0.212154	-4.06769	4.74811e-05	0.00293404	Slc6a13	retained_intron
ENSMUSG00000030108	394.22	-0.862975	0.212154	-4.06769	4.74811e-05	0.00293404	Slc6a13	retained_intron
ENSMUSG00000030108	394.22	-0.862975	0.212154	-4.06769	4.74811e-05	0.00293404	Slc6a13	protein_coding
ENSMUSG00000023452	2487.22	-0.567194	0.139672	-4.0609	4.88839e-05	0.00300499	Pisd	protein_coding
ENSMUSG00000023452	2487.22	-0.567194	0.139672	-4.0609	4.88839e-05	0.00300499	Pisd	protein_coding
ENSMUSG00000023452	2487.22	-0.567194	0.139672	-4.0609	4.88839e-05	0.00300499	Pisd	nonsense_mediated_decay
ENSMUSG00000023452	2487.22	-0.567194	0.139672	-4.0609	4.88839e-05	0.00300499	Pisd	retained_intron
ENSMUSG00000023452	2487.22	-0.567194	0.139672	-4.0609	4.88839e-05	0.00300499	Pisd	nonsense_mediated_decay
ENSMUSG00000023452	2487.22	-0.567194	0.139672	-4.0609	4.88839e-05	0.00300499	Pisd	protein_coding
ENSMUSG00000023452	2487.22	-0.567194	0.139672	-4.0609	4.88839e-05	0.00300499	Pisd	protein_coding
ENSMUSG00000023452	2487.22	-0.567194	0.139672	-4.0609	4.88839e-05	0.00300499	Pisd	retained_intron
ENSMUSG00000023452	2487.22	-0.567194	0.139672	-4.0609	4.88839e-05	0.00300499	Pisd	nonsense_mediated_decay
ENSMUSG00000023452	2487.22	-0.567194	0.139672	-4.0609	4.88839e-05	0.00300499	Pisd	nonsense_mediated_decay
ENSMUSG00000023452	2487.22	-0.567194	0.139672	-4.0609	4.88839e-05	0.00300499	Pisd	retained_intron
ENSMUSG00000023452	2487.22	-0.567194	0.139672	-4.0609	4.88839e-05	0.00300499	Pisd	retained_intron
ENSMUSG00000023452	2487.22	-0.567194	0.139672	-4.0609	4.88839e-05	0.00300499	Pisd	protein_coding
ENSMUSG00000023452	2487.22	-0.567194	0.139672	-4.0609	4.88839e-05	0.00300499	Pisd	retained_intron
ENSMUSG00000034724	1369.22	0.611524	0.15061	4.06031	4.90078e-05	0.00300499	Cnot6l	protein_coding
ENSMUSG00000034724	1369.22	0.611524	0.15061	4.06031	4.90078e-05	0.00300499	Cnot6l	retained_intron
ENSMUSG00000034724	1369.22	0.611524	0.15061	4.06031	4.90078e-05	0.00300499	Cnot6l	nonsense_mediated_decay
ENSMUSG00000034724	1369.22	0.611524	0.15061	4.06031	4.90078e-05	0.00300499	Cnot6l	protein_coding
ENSMUSG00000034724	1369.22	0.611524	0.15061	4.06031	4.90078e-05	0.00300499	Cnot6l	protein_coding
ENSMUSG00000034724	1369.22	0.611524	0.15061	4.06031	4.90078e-05	0.00300499	Cnot6l	retained_intron
ENSMUSG00000034724	1369.22	0.611524	0.15061	4.06031	4.90078e-05	0.00300499	Cnot6l	protein_coding
ENSMUSG00000034724	1369.22	0.611524	0.15061	4.06031	4.90078e-05	0.00300499	Cnot6l	protein_coding
ENSMUSG00000034724	1369.22	0.611524	0.15061	4.06031	4.90078e-05	0.00300499	Cnot6l	protein_coding
ENSMUSG00000034724	1369.22	0.611524	0.15061	4.06031	4.90078e-05	0.00300499	Cnot6l	protein_coding
ENSMUSG00000078889	298.004	1.01157	0.24936	4.05669	4.97741e-05	0.00304024	Gm14288	protein_coding
ENSMUSG00000078889	298.004	1.01157	0.24936	4.05669	4.97741e-05	0.00304024	Gm14288	protein_coding
ENSMUSG00000078889	298.004	1.01157	0.24936	4.05669	4.97741e-05	0.00304024	Gm14288	protein_coding
ENSMUSG00000078889	298.004	1.01157	0.24936	4.05669	4.97741e-05	0.00304024	Gm14288	protein_coding
ENSMUSG00000006205	3726.58	0.530131	0.130803	4.0529	5.05874e-05	0.00307808	Htra1	retained_intron
ENSMUSG00000006205	3726.58	0.530131	0.130803	4.0529	5.05874e-05	0.00307808	Htra1	protein_coding
ENSMUSG00000006205	3726.58	0.530131	0.130803	4.0529	5.05874e-05	0.00307808	Htra1	protein_coding_CDS_not_defined
ENSMUSG00000006205	3726.58	0.530131	0.130803	4.0529	5.05874e-05	0.00307808	Htra1	retained_intron
ENSMUSG00000006205	3726.58	0.530131	0.130803	4.0529	5.05874e-05	0.00307808	Htra1	protein_coding_CDS_not_defined
ENSMUSG00000025582	2271.9	0.570042	0.140855	4.04702	5.18742e-05	0.00314433	Nptx1	protein_coding
ENSMUSG00000020074	1492.28	0.573305	0.141875	4.04091	5.32445e-05	0.00320593	Ccar1	protein_coding
ENSMUSG00000020074	1492.28	0.573305	0.141875	4.04091	5.32445e-05	0.00320593	Ccar1	protein_coding
ENSMUSG00000020074	1492.28	0.573305	0.141875	4.04091	5.32445e-05	0.00320593	Ccar1	protein_coding_CDS_not_defined
ENSMUSG00000020074	1492.28	0.573305	0.141875	4.04091	5.32445e-05	0.00320593	Ccar1	retained_intron
ENSMUSG00000020074	1492.28	0.573305	0.141875	4.04091	5.32445e-05	0.00320593	Ccar1	retained_intron
ENSMUSG00000020074	1492.28	0.573305	0.141875	4.04091	5.32445e-05	0.00320593	Ccar1	retained_intron
ENSMUSG00000020074	1492.28	0.573305	0.141875	4.04091	5.32445e-05	0.00320593	Ccar1	retained_intron
ENSMUSG00000020074	1492.28	0.573305	0.141875	4.04091	5.32445e-05	0.00320593	Ccar1	retained_intron
ENSMUSG00000020074	1492.28	0.573305	0.141875	4.04091	5.32445e-05	0.00320593	Ccar1	retained_intron
ENSMUSG00000020074	1492.28	0.573305	0.141875	4.04091	5.32445e-05	0.00320593	Ccar1	nonsense_mediated_decay
ENSMUSG00000020074	1492.28	0.573305	0.141875	4.04091	5.32445e-05	0.00320593	Ccar1	protein_coding
ENSMUSG00000020074	1492.28	0.573305	0.141875	4.04091	5.32445e-05	0.00320593	Ccar1	protein_coding
ENSMUSG00000022801	1498.7	0.571517	0.14144	4.04069	5.32942e-05	0.00320593	Lrch3	protein_coding
ENSMUSG00000022801	1498.7	0.571517	0.14144	4.04069	5.32942e-05	0.00320593	Lrch3	protein_coding
ENSMUSG00000022801	1498.7	0.571517	0.14144	4.04069	5.32942e-05	0.00320593	Lrch3	protein_coding
ENSMUSG00000022801	1498.7	0.571517	0.14144	4.04069	5.32942e-05	0.00320593	Lrch3	retained_intron
ENSMUSG00000022801	1498.7	0.571517	0.14144	4.04069	5.32942e-05	0.00320593	Lrch3	nonsense_mediated_decay
ENSMUSG00000022801	1498.7	0.571517	0.14144	4.04069	5.32942e-05	0.00320593	Lrch3	protein_coding
ENSMUSG00000022801	1498.7	0.571517	0.14144	4.04069	5.32942e-05	0.00320593	Lrch3	protein_coding
ENSMUSG00000022801	1498.7	0.571517	0.14144	4.04069	5.32942e-05	0.00320593	Lrch3	protein_coding_CDS_not_defined
ENSMUSG00000022801	1498.7	0.571517	0.14144	4.04069	5.32942e-05	0.00320593	Lrch3	protein_coding
ENSMUSG00000022801	1498.7	0.571517	0.14144	4.04069	5.32942e-05	0.00320593	Lrch3	protein_coding
ENSMUSG00000022801	1498.7	0.571517	0.14144	4.04069	5.32942e-05	0.00320593	Lrch3	protein_coding
ENSMUSG00000075389	413.616	-0.802177	0.198866	-4.03375	5.48948e-05	0.00328975	Reno1	lncRNA
ENSMUSG00000075389	413.616	-0.802177	0.198866	-4.03375	5.48948e-05	0.00328975	Reno1	lncRNA
ENSMUSG00000075389	413.616	-0.802177	0.198866	-4.03375	5.48948e-05	0.00328975	Reno1	lncRNA
ENSMUSG00000075389	413.616	-0.802177	0.198866	-4.03375	5.48948e-05	0.00328975	Reno1	lncRNA
ENSMUSG00000075389	413.616	-0.802177	0.198866	-4.03375	5.48948e-05	0.00328975	Reno1	lncRNA
ENSMUSG00000075389	413.616	-0.802177	0.198866	-4.03375	5.48948e-05	0.00328975	Reno1	lncRNA
ENSMUSG00000075389	413.616	-0.802177	0.198866	-4.03375	5.48948e-05	0.00328975	Reno1	lncRNA
ENSMUSG00000075389	413.616	-0.802177	0.198866	-4.03375	5.48948e-05	0.00328975	Reno1	lncRNA
ENSMUSG00000075389	413.616	-0.802177	0.198866	-4.03375	5.48948e-05	0.00328975	Reno1	lncRNA
ENSMUSG00000075389	413.616	-0.802177	0.198866	-4.03375	5.48948e-05	0.00328975	Reno1	lncRNA
ENSMUSG00000075389	413.616	-0.802177	0.198866	-4.03375	5.48948e-05	0.00328975	Reno1	lncRNA
ENSMUSG00000075389	413.616	-0.802177	0.198866	-4.03375	5.48948e-05	0.00328975	Reno1	lncRNA
ENSMUSG00000075389	413.616	-0.802177	0.198866	-4.03375	5.48948e-05	0.00328975	Reno1	lncRNA
ENSMUSG00000075389	413.616	-0.802177	0.198866	-4.03375	5.48948e-05	0.00328975	Reno1	lncRNA
ENSMUSG00000075389	413.616	-0.802177	0.198866	-4.03375	5.48948e-05	0.00328975	Reno1	lncRNA
ENSMUSG00000075389	413.616	-0.802177	0.198866	-4.03375	5.48948e-05	0.00328975	Reno1	lncRNA
ENSMUSG00000075389	413.616	-0.802177	0.198866	-4.03375	5.48948e-05	0.00328975	Reno1	lncRNA
ENSMUSG00000075389	413.616	-0.802177	0.198866	-4.03375	5.48948e-05	0.00328975	Reno1	lncRNA
ENSMUSG00000075389	413.616	-0.802177	0.198866	-4.03375	5.48948e-05	0.00328975	Reno1	lncRNA
ENSMUSG00000037465	415.539	0.943719	0.234406	4.026	5.67332e-05	0.00338714	Klf10	protein_coding
ENSMUSG00000037465	415.539	0.943719	0.234406	4.026	5.67332e-05	0.00338714	Klf10	protein_coding
ENSMUSG00000037465	415.539	0.943719	0.234406	4.026	5.67332e-05	0.00338714	Klf10	protein_coding
ENSMUSG00000037465	415.539	0.943719	0.234406	4.026	5.67332e-05	0.00338714	Klf10	protein_coding
ENSMUSG00000037465	415.539	0.943719	0.234406	4.026	5.67332e-05	0.00338714	Klf10	protein_coding
ENSMUSG00000037465	415.539	0.943719	0.234406	4.026	5.67332e-05	0.00338714	Klf10	protein_coding
ENSMUSG00000037416	1422.41	0.702186	0.174626	4.02108	5.79316e-05	0.00344573	Dmxl1	protein_coding
ENSMUSG00000037416	1422.41	0.702186	0.174626	4.02108	5.79316e-05	0.00344573	Dmxl1	protein_coding
ENSMUSG00000037416	1422.41	0.702186	0.174626	4.02108	5.79316e-05	0.00344573	Dmxl1	retained_intron
ENSMUSG00000037416	1422.41	0.702186	0.174626	4.02108	5.79316e-05	0.00344573	Dmxl1	protein_coding
ENSMUSG00000037416	1422.41	0.702186	0.174626	4.02108	5.79316e-05	0.00344573	Dmxl1	retained_intron
ENSMUSG00000037416	1422.41	0.702186	0.174626	4.02108	5.79316e-05	0.00344573	Dmxl1	retained_intron
ENSMUSG00000074968	2609.51	0.541955	0.134842	4.01919	5.8399e-05	0.00346058	Ano3	protein_coding
ENSMUSG00000074968	2609.51	0.541955	0.134842	4.01919	5.8399e-05	0.00346058	Ano3	retained_intron
ENSMUSG00000074968	2609.51	0.541955	0.134842	4.01919	5.8399e-05	0.00346058	Ano3	protein_coding
ENSMUSG00000030757	1440.46	-0.608281	0.151435	-4.01677	5.90001e-05	0.0034832	Zkscan2	protein_coding
ENSMUSG00000030757	1440.46	-0.608281	0.151435	-4.01677	5.90001e-05	0.0034832	Zkscan2	retained_intron
ENSMUSG00000030757	1440.46	-0.608281	0.151435	-4.01677	5.90001e-05	0.0034832	Zkscan2	protein_coding
ENSMUSG00000030757	1440.46	-0.608281	0.151435	-4.01677	5.90001e-05	0.0034832	Zkscan2	protein_coding
ENSMUSG00000028582	725.005	-0.691571	0.172235	-4.01527	5.9377e-05	0.00349246	Cc2d1b	protein_coding
ENSMUSG00000028582	725.005	-0.691571	0.172235	-4.01527	5.9377e-05	0.00349246	Cc2d1b	nonsense_mediated_decay
ENSMUSG00000028582	725.005	-0.691571	0.172235	-4.01527	5.9377e-05	0.00349246	Cc2d1b	protein_coding
ENSMUSG00000028582	725.005	-0.691571	0.172235	-4.01527	5.9377e-05	0.00349246	Cc2d1b	retained_intron
ENSMUSG00000028582	725.005	-0.691571	0.172235	-4.01527	5.9377e-05	0.00349246	Cc2d1b	retained_intron
ENSMUSG00000028582	725.005	-0.691571	0.172235	-4.01527	5.9377e-05	0.00349246	Cc2d1b	retained_intron
ENSMUSG00000028582	725.005	-0.691571	0.172235	-4.01527	5.9377e-05	0.00349246	Cc2d1b	retained_intron
ENSMUSG00000028582	725.005	-0.691571	0.172235	-4.01527	5.9377e-05	0.00349246	Cc2d1b	protein_coding_CDS_not_defined
ENSMUSG00000028582	725.005	-0.691571	0.172235	-4.01527	5.9377e-05	0.00349246	Cc2d1b	retained_intron
ENSMUSG00000023944	26202.7	0.472111	0.117651	4.01282	5.99968e-05	0.0035159	Hsp90ab1	protein_coding
ENSMUSG00000023944	26202.7	0.472111	0.117651	4.01282	5.99968e-05	0.0035159	Hsp90ab1	retained_intron
ENSMUSG00000023944	26202.7	0.472111	0.117651	4.01282	5.99968e-05	0.0035159	Hsp90ab1	protein_coding
ENSMUSG00000023944	26202.7	0.472111	0.117651	4.01282	5.99968e-05	0.0035159	Hsp90ab1	protein_coding
ENSMUSG00000023944	26202.7	0.472111	0.117651	4.01282	5.99968e-05	0.0035159	Hsp90ab1	retained_intron
ENSMUSG00000023944	26202.7	0.472111	0.117651	4.01282	5.99968e-05	0.0035159	Hsp90ab1	nonsense_mediated_decay
ENSMUSG00000023944	26202.7	0.472111	0.117651	4.01282	5.99968e-05	0.0035159	Hsp90ab1	retained_intron
ENSMUSG00000023944	26202.7	0.472111	0.117651	4.01282	5.99968e-05	0.0035159	Hsp90ab1	protein_coding
ENSMUSG00000036052	6279.76	0.50538	0.12628	4.00205	6.27973e-05	0.00366649	Dnajb5	protein_coding
ENSMUSG00000036052	6279.76	0.50538	0.12628	4.00205	6.27973e-05	0.00366649	Dnajb5	protein_coding
ENSMUSG00000036052	6279.76	0.50538	0.12628	4.00205	6.27973e-05	0.00366649	Dnajb5	protein_coding_CDS_not_defined
ENSMUSG00000036052	6279.76	0.50538	0.12628	4.00205	6.27973e-05	0.00366649	Dnajb5	retained_intron
ENSMUSG00000036052	6279.76	0.50538	0.12628	4.00205	6.27973e-05	0.00366649	Dnajb5	protein_coding
ENSMUSG00000036052	6279.76	0.50538	0.12628	4.00205	6.27973e-05	0.00366649	Dnajb5	protein_coding_CDS_not_defined
ENSMUSG00000036052	6279.76	0.50538	0.12628	4.00205	6.27973e-05	0.00366649	Dnajb5	protein_coding
ENSMUSG00000020180	890.934	0.629794	0.157607	3.99597	6.4431e-05	0.00374809	Snrpd3	protein_coding
ENSMUSG00000020180	890.934	0.629794	0.157607	3.99597	6.4431e-05	0.00374809	Snrpd3	retained_intron
ENSMUSG00000020180	890.934	0.629794	0.157607	3.99597	6.4431e-05	0.00374809	Snrpd3	protein_coding
ENSMUSG00000004698	2047.35	0.70122	0.175613	3.99299	6.52444e-05	0.00376781	Hdac9	protein_coding
ENSMUSG00000004698	2047.35	0.70122	0.175613	3.99299	6.52444e-05	0.00376781	Hdac9	protein_coding
ENSMUSG00000004698	2047.35	0.70122	0.175613	3.99299	6.52444e-05	0.00376781	Hdac9	protein_coding
ENSMUSG00000004698	2047.35	0.70122	0.175613	3.99299	6.52444e-05	0.00376781	Hdac9	nonsense_mediated_decay
ENSMUSG00000004698	2047.35	0.70122	0.175613	3.99299	6.52444e-05	0.00376781	Hdac9	protein_coding
ENSMUSG00000004698	2047.35	0.70122	0.175613	3.99299	6.52444e-05	0.00376781	Hdac9	protein_coding
ENSMUSG00000004698	2047.35	0.70122	0.175613	3.99299	6.52444e-05	0.00376781	Hdac9	protein_coding
ENSMUSG00000004698	2047.35	0.70122	0.175613	3.99299	6.52444e-05	0.00376781	Hdac9	protein_coding
ENSMUSG00000004698	2047.35	0.70122	0.175613	3.99299	6.52444e-05	0.00376781	Hdac9	protein_coding
ENSMUSG00000004698	2047.35	0.70122	0.175613	3.99299	6.52444e-05	0.00376781	Hdac9	protein_coding
ENSMUSG00000004698	2047.35	0.70122	0.175613	3.99299	6.52444e-05	0.00376781	Hdac9	protein_coding
ENSMUSG00000004698	2047.35	0.70122	0.175613	3.99299	6.52444e-05	0.00376781	Hdac9	retained_intron
ENSMUSG00000022297	271.316	-0.986097	0.246924	-3.99352	6.50985e-05	0.00376781	Fzd6	protein_coding
ENSMUSG00000022297	271.316	-0.986097	0.246924	-3.99352	6.50985e-05	0.00376781	Fzd6	retained_intron
ENSMUSG00000022297	271.316	-0.986097	0.246924	-3.99352	6.50985e-05	0.00376781	Fzd6	nonsense_mediated_decay
ENSMUSG00000022297	271.316	-0.986097	0.246924	-3.99352	6.50985e-05	0.00376781	Fzd6	protein_coding
ENSMUSG00000022297	271.316	-0.986097	0.246924	-3.99352	6.50985e-05	0.00376781	Fzd6	nonsense_mediated_decay
ENSMUSG00000104563	600.075	0.791162	0.199221	3.97127	7.14897e-05	0.00411351	Gm43041	TEC
ENSMUSG00000025234	2344.36	0.573031	0.144556	3.96408	7.36782e-05	0.00421907	Arih1	protein_coding
ENSMUSG00000025234	2344.36	0.573031	0.144556	3.96408	7.36782e-05	0.00421907	Arih1	nonsense_mediated_decay
ENSMUSG00000025234	2344.36	0.573031	0.144556	3.96408	7.36782e-05	0.00421907	Arih1	protein_coding
ENSMUSG00000025234	2344.36	0.573031	0.144556	3.96408	7.36782e-05	0.00421907	Arih1	nonsense_mediated_decay
ENSMUSG00000025234	2344.36	0.573031	0.144556	3.96408	7.36782e-05	0.00421907	Arih1	retained_intron
ENSMUSG00000025234	2344.36	0.573031	0.144556	3.96408	7.36782e-05	0.00421907	Arih1	retained_intron
ENSMUSG00000025234	2344.36	0.573031	0.144556	3.96408	7.36782e-05	0.00421907	Arih1	retained_intron
ENSMUSG00000034075	1450.57	0.549209	0.138566	3.96351	7.38556e-05	0.00421907	Zdhhc5	protein_coding
ENSMUSG00000034075	1450.57	0.549209	0.138566	3.96351	7.38556e-05	0.00421907	Zdhhc5	protein_coding_CDS_not_defined
ENSMUSG00000034075	1450.57	0.549209	0.138566	3.96351	7.38556e-05	0.00421907	Zdhhc5	protein_coding_CDS_not_defined
ENSMUSG00000026173	501.093	0.740851	0.18708	3.96008	7.49249e-05	0.00424958	Plcd4	protein_coding
ENSMUSG00000026173	501.093	0.740851	0.18708	3.96008	7.49249e-05	0.00424958	Plcd4	nonsense_mediated_decay
ENSMUSG00000026173	501.093	0.740851	0.18708	3.96008	7.49249e-05	0.00424958	Plcd4	retained_intron
ENSMUSG00000026173	501.093	0.740851	0.18708	3.96008	7.49249e-05	0.00424958	Plcd4	protein_coding
ENSMUSG00000026173	501.093	0.740851	0.18708	3.96008	7.49249e-05	0.00424958	Plcd4	protein_coding
ENSMUSG00000026173	501.093	0.740851	0.18708	3.96008	7.49249e-05	0.00424958	Plcd4	retained_intron
ENSMUSG00000026173	501.093	0.740851	0.18708	3.96008	7.49249e-05	0.00424958	Plcd4	protein_coding
ENSMUSG00000026173	501.093	0.740851	0.18708	3.96008	7.49249e-05	0.00424958	Plcd4	nonsense_mediated_decay
ENSMUSG00000026173	501.093	0.740851	0.18708	3.96008	7.49249e-05	0.00424958	Plcd4	protein_coding_CDS_not_defined
ENSMUSG00000026173	501.093	0.740851	0.18708	3.96008	7.49249e-05	0.00424958	Plcd4	retained_intron
ENSMUSG00000053475	214.189	1.11503	0.281551	3.96031	7.48514e-05	0.00424958	Tnfaip6	protein_coding
ENSMUSG00000047904	53.026	2.08467	0.526673	3.95818	7.55223e-05	0.00426822	Sstr2	protein_coding
ENSMUSG00000047904	53.026	2.08467	0.526673	3.95818	7.55223e-05	0.00426822	Sstr2	protein_coding
ENSMUSG00000047904	53.026	2.08467	0.526673	3.95818	7.55223e-05	0.00426822	Sstr2	protein_coding
ENSMUSG00000039543	21.1778	-3.37406	0.853743	-3.95208	7.7474e-05	0.00436299	Cfap70	protein_coding
ENSMUSG00000039543	21.1778	-3.37406	0.853743	-3.95208	7.7474e-05	0.00436299	Cfap70	protein_coding
ENSMUSG00000039543	21.1778	-3.37406	0.853743	-3.95208	7.7474e-05	0.00436299	Cfap70	protein_coding
ENSMUSG00000039543	21.1778	-3.37406	0.853743	-3.95208	7.7474e-05	0.00436299	Cfap70	retained_intron
ENSMUSG00000039543	21.1778	-3.37406	0.853743	-3.95208	7.7474e-05	0.00436299	Cfap70	protein_coding_CDS_not_defined
ENSMUSG00000039543	21.1778	-3.37406	0.853743	-3.95208	7.7474e-05	0.00436299	Cfap70	retained_intron
ENSMUSG00000039470	1146.92	0.572075	0.14487	3.94888	7.8518e-05	0.00440616	Zdhhc2	protein_coding
ENSMUSG00000039470	1146.92	0.572075	0.14487	3.94888	7.8518e-05	0.00440616	Zdhhc2	protein_coding
ENSMUSG00000039470	1146.92	0.572075	0.14487	3.94888	7.8518e-05	0.00440616	Zdhhc2	retained_intron
ENSMUSG00000039470	1146.92	0.572075	0.14487	3.94888	7.8518e-05	0.00440616	Zdhhc2	protein_coding
ENSMUSG00000039470	1146.92	0.572075	0.14487	3.94888	7.8518e-05	0.00440616	Zdhhc2	protein_coding_CDS_not_defined
ENSMUSG00000039470	1146.92	0.572075	0.14487	3.94888	7.8518e-05	0.00440616	Zdhhc2	protein_coding_CDS_not_defined
ENSMUSG00000026841	583.811	-0.857772	0.217549	-3.94289	8.05043e-05	0.00448592	Fibcd1	protein_coding
ENSMUSG00000078202	611.884	-0.730608	0.185268	-3.94353	8.02906e-05	0.00448592	Nrarp	protein_coding
ENSMUSG00000032060	1369.51	0.625006	0.15856	3.94177	8.08825e-05	0.00449124	Cryab	protein_coding
ENSMUSG00000032060	1369.51	0.625006	0.15856	3.94177	8.08825e-05	0.00449124	Cryab	protein_coding
ENSMUSG00000032060	1369.51	0.625006	0.15856	3.94177	8.08825e-05	0.00449124	Cryab	protein_coding
ENSMUSG00000032060	1369.51	0.625006	0.15856	3.94177	8.08825e-05	0.00449124	Cryab	protein_coding
ENSMUSG00000032060	1369.51	0.625006	0.15856	3.94177	8.08825e-05	0.00449124	Cryab	protein_coding
ENSMUSG00000032060	1369.51	0.625006	0.15856	3.94177	8.08825e-05	0.00449124	Cryab	retained_intron
ENSMUSG00000070436	587.192	0.746199	0.189408	3.93964	8.16025e-05	0.00451543	Serpinh1	protein_coding
ENSMUSG00000070436	587.192	0.746199	0.189408	3.93964	8.16025e-05	0.00451543	Serpinh1	protein_coding
ENSMUSG00000070436	587.192	0.746199	0.189408	3.93964	8.16025e-05	0.00451543	Serpinh1	protein_coding
ENSMUSG00000070436	587.192	0.746199	0.189408	3.93964	8.16025e-05	0.00451543	Serpinh1	protein_coding
ENSMUSG00000070436	587.192	0.746199	0.189408	3.93964	8.16025e-05	0.00451543	Serpinh1	protein_coding
ENSMUSG00000070436	587.192	0.746199	0.189408	3.93964	8.16025e-05	0.00451543	Serpinh1	protein_coding
ENSMUSG00000070436	587.192	0.746199	0.189408	3.93964	8.16025e-05	0.00451543	Serpinh1	protein_coding
ENSMUSG00000045414	1300.93	0.554756	0.14113	3.93081	8.46607e-05	0.00466839	Dipk2a	protein_coding
ENSMUSG00000028410	4433.64	0.471377	0.120012	3.92773	8.57501e-05	0.00469585	Dnaja1	protein_coding_CDS_not_defined
ENSMUSG00000028410	4433.64	0.471377	0.120012	3.92773	8.57501e-05	0.00469585	Dnaja1	protein_coding
ENSMUSG00000028410	4433.64	0.471377	0.120012	3.92773	8.57501e-05	0.00469585	Dnaja1	protein_coding_CDS_not_defined
ENSMUSG00000028410	4433.64	0.471377	0.120012	3.92773	8.57501e-05	0.00469585	Dnaja1	protein_coding_CDS_not_defined
ENSMUSG00000028410	4433.64	0.471377	0.120012	3.92773	8.57501e-05	0.00469585	Dnaja1	protein_coding
ENSMUSG00000028410	4433.64	0.471377	0.120012	3.92773	8.57501e-05	0.00469585	Dnaja1	protein_coding
ENSMUSG00000028410	4433.64	0.471377	0.120012	3.92773	8.57501e-05	0.00469585	Dnaja1	protein_coding
ENSMUSG00000028410	4433.64	0.471377	0.120012	3.92773	8.57501e-05	0.00469585	Dnaja1	protein_coding
ENSMUSG00000028410	4433.64	0.471377	0.120012	3.92773	8.57501e-05	0.00469585	Dnaja1	protein_coding_CDS_not_defined
ENSMUSG00000028410	4433.64	0.471377	0.120012	3.92773	8.57501e-05	0.00469585	Dnaja1	protein_coding_CDS_not_defined
ENSMUSG00000035835	1786.34	-0.535728	0.136374	-3.92837	8.55223e-05	0.00469585	Plppr3	protein_coding
ENSMUSG00000035835	1786.34	-0.535728	0.136374	-3.92837	8.55223e-05	0.00469585	Plppr3	retained_intron
ENSMUSG00000035835	1786.34	-0.535728	0.136374	-3.92837	8.55223e-05	0.00469585	Plppr3	retained_intron
ENSMUSG00000035835	1786.34	-0.535728	0.136374	-3.92837	8.55223e-05	0.00469585	Plppr3	protein_coding
ENSMUSG00000035835	1786.34	-0.535728	0.136374	-3.92837	8.55223e-05	0.00469585	Plppr3	retained_intron
ENSMUSG00000035835	1786.34	-0.535728	0.136374	-3.92837	8.55223e-05	0.00469585	Plppr3	protein_coding
ENSMUSG00000035835	1786.34	-0.535728	0.136374	-3.92837	8.55223e-05	0.00469585	Plppr3	protein_coding
ENSMUSG00000035835	1786.34	-0.535728	0.136374	-3.92837	8.55223e-05	0.00469585	Plppr3	protein_coding_CDS_not_defined
ENSMUSG00000035835	1786.34	-0.535728	0.136374	-3.92837	8.55223e-05	0.00469585	Plppr3	protein_coding
ENSMUSG00000035835	1786.34	-0.535728	0.136374	-3.92837	8.55223e-05	0.00469585	Plppr3	protein_coding
ENSMUSG00000024558	2086.53	0.507082	0.12917	3.92571	8.64759e-05	0.00470316	Mapk4	nonsense_mediated_decay
ENSMUSG00000024558	2086.53	0.507082	0.12917	3.92571	8.64759e-05	0.00470316	Mapk4	protein_coding
ENSMUSG00000024558	2086.53	0.507082	0.12917	3.92571	8.64759e-05	0.00470316	Mapk4	protein_coding
ENSMUSG00000024558	2086.53	0.507082	0.12917	3.92571	8.64759e-05	0.00470316	Mapk4	protein_coding_CDS_not_defined
ENSMUSG00000039781	624.987	-0.772853	0.196863	-3.92583	8.64295e-05	0.00470316	Cep131	protein_coding
ENSMUSG00000039781	624.987	-0.772853	0.196863	-3.92583	8.64295e-05	0.00470316	Cep131	protein_coding
ENSMUSG00000039781	624.987	-0.772853	0.196863	-3.92583	8.64295e-05	0.00470316	Cep131	protein_coding
ENSMUSG00000039781	624.987	-0.772853	0.196863	-3.92583	8.64295e-05	0.00470316	Cep131	protein_coding_CDS_not_defined
ENSMUSG00000039781	624.987	-0.772853	0.196863	-3.92583	8.64295e-05	0.00470316	Cep131	protein_coding_CDS_not_defined
ENSMUSG00000039781	624.987	-0.772853	0.196863	-3.92583	8.64295e-05	0.00470316	Cep131	protein_coding_CDS_not_defined
ENSMUSG00000039781	624.987	-0.772853	0.196863	-3.92583	8.64295e-05	0.00470316	Cep131	protein_coding_CDS_not_defined
ENSMUSG00000035299	980.153	-1.81809	0.463375	-3.92359	8.72401e-05	0.00471245	Mid1	protein_coding
ENSMUSG00000035299	980.153	-1.81809	0.463375	-3.92359	8.72401e-05	0.00471245	Mid1	protein_coding
ENSMUSG00000035299	980.153	-1.81809	0.463375	-3.92359	8.72401e-05	0.00471245	Mid1	protein_coding
ENSMUSG00000035299	980.153	-1.81809	0.463375	-3.92359	8.72401e-05	0.00471245	Mid1	protein_coding
ENSMUSG00000035299	980.153	-1.81809	0.463375	-3.92359	8.72401e-05	0.00471245	Mid1	protein_coding
ENSMUSG00000035299	980.153	-1.81809	0.463375	-3.92359	8.72401e-05	0.00471245	Mid1	protein_coding
ENSMUSG00000035299	980.153	-1.81809	0.463375	-3.92359	8.72401e-05	0.00471245	Mid1	protein_coding
ENSMUSG00000035299	980.153	-1.81809	0.463375	-3.92359	8.72401e-05	0.00471245	Mid1	protein_coding_CDS_not_defined
ENSMUSG00000035299	980.153	-1.81809	0.463375	-3.92359	8.72401e-05	0.00471245	Mid1	protein_coding_CDS_not_defined
ENSMUSG00000035299	980.153	-1.81809	0.463375	-3.92359	8.72401e-05	0.00471245	Mid1	protein_coding_CDS_not_defined
ENSMUSG00000035299	980.153	-1.81809	0.463375	-3.92359	8.72401e-05	0.00471245	Mid1	protein_coding_CDS_not_defined
ENSMUSG00000035299	980.153	-1.81809	0.463375	-3.92359	8.72401e-05	0.00471245	Mid1	protein_coding_CDS_not_defined
ENSMUSG00000035299	980.153	-1.81809	0.463375	-3.92359	8.72401e-05	0.00471245	Mid1	protein_coding_CDS_not_defined
ENSMUSG00000035299	980.153	-1.81809	0.463375	-3.92359	8.72401e-05	0.00471245	Mid1	protein_coding_CDS_not_defined
ENSMUSG00000035299	980.153	-1.81809	0.463375	-3.92359	8.72401e-05	0.00471245	Mid1	protein_coding
ENSMUSG00000096210	2517.06	-0.504376	0.128539	-3.9239	8.71256e-05	0.00471245	H1f0	protein_coding
ENSMUSG00000035711	393.996	0.841838	0.214746	3.92016	8.84918e-05	0.00474776	Dok3	retained_intron
ENSMUSG00000035711	393.996	0.841838	0.214746	3.92016	8.84918e-05	0.00474776	Dok3	protein_coding
ENSMUSG00000035711	393.996	0.841838	0.214746	3.92016	8.84918e-05	0.00474776	Dok3	protein_coding
ENSMUSG00000045259	73.24	-1.66271	0.424072	-3.92082	8.82483e-05	0.00474776	Klhdc9	protein_coding
ENSMUSG00000067276	522.59	-0.752274	0.191947	-3.91918	8.88491e-05	0.00475089	Capn6	protein_coding
ENSMUSG00000067276	522.59	-0.752274	0.191947	-3.91918	8.88491e-05	0.00475089	Capn6	retained_intron
ENSMUSG00000028176	1126.82	0.616723	0.157438	3.91724	8.95671e-05	0.0047732	Lrrc7	protein_coding
ENSMUSG00000028176	1126.82	0.616723	0.157438	3.91724	8.95671e-05	0.0047732	Lrrc7	protein_coding
ENSMUSG00000028176	1126.82	0.616723	0.157438	3.91724	8.95671e-05	0.0047732	Lrrc7	protein_coding
ENSMUSG00000028176	1126.82	0.616723	0.157438	3.91724	8.95671e-05	0.0047732	Lrrc7	protein_coding
ENSMUSG00000028176	1126.82	0.616723	0.157438	3.91724	8.95671e-05	0.0047732	Lrrc7	protein_coding
ENSMUSG00000028176	1126.82	0.616723	0.157438	3.91724	8.95671e-05	0.0047732	Lrrc7	retained_intron
ENSMUSG00000028176	1126.82	0.616723	0.157438	3.91724	8.95671e-05	0.0047732	Lrrc7	retained_intron
ENSMUSG00000007646	116.225	1.31542	0.335967	3.91531	9.02871e-05	0.00479502	Rad51c	protein_coding
ENSMUSG00000007646	116.225	1.31542	0.335967	3.91531	9.02871e-05	0.00479502	Rad51c	nonsense_mediated_decay
ENSMUSG00000007646	116.225	1.31542	0.335967	3.91531	9.02871e-05	0.00479502	Rad51c	protein_coding
ENSMUSG00000007646	116.225	1.31542	0.335967	3.91531	9.02871e-05	0.00479502	Rad51c	nonsense_mediated_decay
ENSMUSG00000075232	2966.23	0.500939	0.127969	3.91453	9.05803e-05	0.00479502	Amd1	protein_coding
ENSMUSG00000075232	2966.23	0.500939	0.127969	3.91453	9.05803e-05	0.00479502	Amd1	protein_coding
ENSMUSG00000075232	2966.23	0.500939	0.127969	3.91453	9.05803e-05	0.00479502	Amd1	protein_coding
ENSMUSG00000075232	2966.23	0.500939	0.127969	3.91453	9.05803e-05	0.00479502	Amd1	retained_intron
ENSMUSG00000075232	2966.23	0.500939	0.127969	3.91453	9.05803e-05	0.00479502	Amd1	protein_coding
ENSMUSG00000075232	2966.23	0.500939	0.127969	3.91453	9.05803e-05	0.00479502	Amd1	retained_intron
ENSMUSG00000082286	212.688	-1.05054	0.269141	-3.9033	9.48918e-05	0.00500657	Pisd-ps1	transcribed_unprocessed_pseudogene
ENSMUSG00000033581	96.6075	1.42864	0.366562	3.89741	9.72269e-05	0.00511278	Igf2bp2	protein_coding
ENSMUSG00000033581	96.6075	1.42864	0.366562	3.89741	9.72269e-05	0.00511278	Igf2bp2	retained_intron
ENSMUSG00000033581	96.6075	1.42864	0.366562	3.89741	9.72269e-05	0.00511278	Igf2bp2	retained_intron
ENSMUSG00000033581	96.6075	1.42864	0.366562	3.89741	9.72269e-05	0.00511278	Igf2bp2	protein_coding_CDS_not_defined
ENSMUSG00000033581	96.6075	1.42864	0.366562	3.89741	9.72269e-05	0.00511278	Igf2bp2	protein_coding
ENSMUSG00000033581	96.6075	1.42864	0.366562	3.89741	9.72269e-05	0.00511278	Igf2bp2	retained_intron
ENSMUSG00000033581	96.6075	1.42864	0.366562	3.89741	9.72269e-05	0.00511278	Igf2bp2	retained_intron
ENSMUSG00000033581	96.6075	1.42864	0.366562	3.89741	9.72269e-05	0.00511278	Igf2bp2	protein_coding_CDS_not_defined
ENSMUSG00000033581	96.6075	1.42864	0.366562	3.89741	9.72269e-05	0.00511278	Igf2bp2	protein_coding_CDS_not_defined
ENSMUSG00000033581	96.6075	1.42864	0.366562	3.89741	9.72269e-05	0.00511278	Igf2bp2	protein_coding_CDS_not_defined
ENSMUSG00000033581	96.6075	1.42864	0.366562	3.89741	9.72269e-05	0.00511278	Igf2bp2	retained_intron
ENSMUSG00000038685	936.068	-0.680551	0.174666	-3.89629	9.76776e-05	0.00511953	Rtel1	protein_coding
ENSMUSG00000038685	936.068	-0.680551	0.174666	-3.89629	9.76776e-05	0.00511953	Rtel1	retained_intron
ENSMUSG00000038685	936.068	-0.680551	0.174666	-3.89629	9.76776e-05	0.00511953	Rtel1	retained_intron
ENSMUSG00000038685	936.068	-0.680551	0.174666	-3.89629	9.76776e-05	0.00511953	Rtel1	protein_coding
ENSMUSG00000038685	936.068	-0.680551	0.174666	-3.89629	9.76776e-05	0.00511953	Rtel1	protein_coding
ENSMUSG00000038685	936.068	-0.680551	0.174666	-3.89629	9.76776e-05	0.00511953	Rtel1	protein_coding
ENSMUSG00000038685	936.068	-0.680551	0.174666	-3.89629	9.76776e-05	0.00511953	Rtel1	protein_coding
ENSMUSG00000038685	936.068	-0.680551	0.174666	-3.89629	9.76776e-05	0.00511953	Rtel1	protein_coding
ENSMUSG00000038685	936.068	-0.680551	0.174666	-3.89629	9.76776e-05	0.00511953	Rtel1	protein_coding
ENSMUSG00000038685	936.068	-0.680551	0.174666	-3.89629	9.76776e-05	0.00511953	Rtel1	nonsense_mediated_decay
ENSMUSG00000038685	936.068	-0.680551	0.174666	-3.89629	9.76776e-05	0.00511953	Rtel1	retained_intron
ENSMUSG00000038685	936.068	-0.680551	0.174666	-3.89629	9.76776e-05	0.00511953	Rtel1	retained_intron
ENSMUSG00000038685	936.068	-0.680551	0.174666	-3.89629	9.76776e-05	0.00511953	Rtel1	retained_intron
ENSMUSG00000038685	936.068	-0.680551	0.174666	-3.89629	9.76776e-05	0.00511953	Rtel1	retained_intron
ENSMUSG00000038685	936.068	-0.680551	0.174666	-3.89629	9.76776e-05	0.00511953	Rtel1	retained_intron
ENSMUSG00000038685	936.068	-0.680551	0.174666	-3.89629	9.76776e-05	0.00511953	Rtel1	protein_coding_CDS_not_defined
ENSMUSG00000038685	936.068	-0.680551	0.174666	-3.89629	9.76776e-05	0.00511953	Rtel1	retained_intron
ENSMUSG00000038685	936.068	-0.680551	0.174666	-3.89629	9.76776e-05	0.00511953	Rtel1	protein_coding_CDS_not_defined
ENSMUSG00000038685	936.068	-0.680551	0.174666	-3.89629	9.76776e-05	0.00511953	Rtel1	protein_coding
ENSMUSG00000038685	936.068	-0.680551	0.174666	-3.89629	9.76776e-05	0.00511953	Rtel1	protein_coding
ENSMUSG00000038685	936.068	-0.680551	0.174666	-3.89629	9.76776e-05	0.00511953	Rtel1	protein_coding
ENSMUSG00000024261	2166.59	0.502808	0.129187	3.89211	9.93758e-05	0.00519141	Syt4	protein_coding
ENSMUSG00000022296	5104.54	0.449552	0.115555	3.89038	0.000100087	0.00521144	Baalc	protein_coding
ENSMUSG00000022296	5104.54	0.449552	0.115555	3.89038	0.000100087	0.00521144	Baalc	protein_coding
ENSMUSG00000022296	5104.54	0.449552	0.115555	3.89038	0.000100087	0.00521144	Baalc	protein_coding
ENSMUSG00000071862	744.755	0.637246	0.16394	3.88706	0.000101464	0.00526218	Lrrtm2	protein_coding
ENSMUSG00000071862	744.755	0.637246	0.16394	3.88706	0.000101464	0.00526218	Lrrtm2	retained_intron
ENSMUSG00000071862	744.755	0.637246	0.16394	3.88706	0.000101464	0.00526218	Lrrtm2	protein_coding
ENSMUSG00000086040	5122.1	0.477118	0.122765	3.88644	0.000101725	0.00526218	Wipf3	protein_coding
ENSMUSG00000086040	5122.1	0.477118	0.122765	3.88644	0.000101725	0.00526218	Wipf3	protein_coding
ENSMUSG00000086040	5122.1	0.477118	0.122765	3.88644	0.000101725	0.00526218	Wipf3	protein_coding
ENSMUSG00000086040	5122.1	0.477118	0.122765	3.88644	0.000101725	0.00526218	Wipf3	protein_coding
ENSMUSG00000086040	5122.1	0.477118	0.122765	3.88644	0.000101725	0.00526218	Wipf3	protein_coding_CDS_not_defined
ENSMUSG00000086040	5122.1	0.477118	0.122765	3.88644	0.000101725	0.00526218	Wipf3	retained_intron
ENSMUSG00000030895	24.1305	3.14392	0.809303	3.88472	0.000102447	0.00528233	Hpx	protein_coding
ENSMUSG00000030895	24.1305	3.14392	0.809303	3.88472	0.000102447	0.00528233	Hpx	protein_coding
ENSMUSG00000020265	3073.93	-0.523662	0.134956	-3.88025	0.00010435	0.00536305	Sumo3	protein_coding
ENSMUSG00000020265	3073.93	-0.523662	0.134956	-3.88025	0.00010435	0.00536305	Sumo3	nonsense_mediated_decay
ENSMUSG00000020265	3073.93	-0.523662	0.134956	-3.88025	0.00010435	0.00536305	Sumo3	protein_coding
ENSMUSG00000020265	3073.93	-0.523662	0.134956	-3.88025	0.00010435	0.00536305	Sumo3	protein_coding
ENSMUSG00000020265	3073.93	-0.523662	0.134956	-3.88025	0.00010435	0.00536305	Sumo3	protein_coding
ENSMUSG00000020265	3073.93	-0.523662	0.134956	-3.88025	0.00010435	0.00536305	Sumo3	protein_coding
ENSMUSG00000020265	3073.93	-0.523662	0.134956	-3.88025	0.00010435	0.00536305	Sumo3	protein_coding
ENSMUSG00000020265	3073.93	-0.523662	0.134956	-3.88025	0.00010435	0.00536305	Sumo3	protein_coding_CDS_not_defined
ENSMUSG00000022024	1590.58	0.544391	0.140492	3.87489	0.000106671	0.00544239	Sugt1	protein_coding
ENSMUSG00000022024	1590.58	0.544391	0.140492	3.87489	0.000106671	0.00544239	Sugt1	retained_intron
ENSMUSG00000022024	1590.58	0.544391	0.140492	3.87489	0.000106671	0.00544239	Sugt1	protein_coding_CDS_not_defined
ENSMUSG00000022024	1590.58	0.544391	0.140492	3.87489	0.000106671	0.00544239	Sugt1	protein_coding_CDS_not_defined
ENSMUSG00000022024	1590.58	0.544391	0.140492	3.87489	0.000106671	0.00544239	Sugt1	protein_coding_CDS_not_defined
ENSMUSG00000055538	1562.88	0.54919	0.141751	3.87432	0.000106922	0.00544239	Zcchc24	protein_coding
ENSMUSG00000055538	1562.88	0.54919	0.141751	3.87432	0.000106922	0.00544239	Zcchc24	retained_intron
ENSMUSG00000070003	1992.35	-0.560879	0.144718	-3.87565	0.000106338	0.00544239	Ssbp4	protein_coding
ENSMUSG00000070003	1992.35	-0.560879	0.144718	-3.87565	0.000106338	0.00544239	Ssbp4	protein_coding
ENSMUSG00000070003	1992.35	-0.560879	0.144718	-3.87565	0.000106338	0.00544239	Ssbp4	retained_intron
ENSMUSG00000070003	1992.35	-0.560879	0.144718	-3.87565	0.000106338	0.00544239	Ssbp4	protein_coding_CDS_not_defined
ENSMUSG00000070003	1992.35	-0.560879	0.144718	-3.87565	0.000106338	0.00544239	Ssbp4	retained_intron
ENSMUSG00000070003	1992.35	-0.560879	0.144718	-3.87565	0.000106338	0.00544239	Ssbp4	retained_intron
ENSMUSG00000070003	1992.35	-0.560879	0.144718	-3.87565	0.000106338	0.00544239	Ssbp4	retained_intron
ENSMUSG00000070003	1992.35	-0.560879	0.144718	-3.87565	0.000106338	0.00544239	Ssbp4	retained_intron
ENSMUSG00000070003	1992.35	-0.560879	0.144718	-3.87565	0.000106338	0.00544239	Ssbp4	retained_intron
ENSMUSG00000070003	1992.35	-0.560879	0.144718	-3.87565	0.000106338	0.00544239	Ssbp4	nonsense_mediated_decay
ENSMUSG00000070003	1992.35	-0.560879	0.144718	-3.87565	0.000106338	0.00544239	Ssbp4	protein_coding
ENSMUSG00000070003	1992.35	-0.560879	0.144718	-3.87565	0.000106338	0.00544239	Ssbp4	protein_coding
ENSMUSG00000070003	1992.35	-0.560879	0.144718	-3.87565	0.000106338	0.00544239	Ssbp4	protein_coding_CDS_not_defined
ENSMUSG00000070003	1992.35	-0.560879	0.144718	-3.87565	0.000106338	0.00544239	Ssbp4	retained_intron
ENSMUSG00000070003	1992.35	-0.560879	0.144718	-3.87565	0.000106338	0.00544239	Ssbp4	retained_intron
ENSMUSG00000047495	935.298	0.72704	0.187698	3.87345	0.000107304	0.00544438	Dlgap2	protein_coding
ENSMUSG00000047495	935.298	0.72704	0.187698	3.87345	0.000107304	0.00544438	Dlgap2	protein_coding
ENSMUSG00000047495	935.298	0.72704	0.187698	3.87345	0.000107304	0.00544438	Dlgap2	protein_coding
ENSMUSG00000047495	935.298	0.72704	0.187698	3.87345	0.000107304	0.00544438	Dlgap2	protein_coding
ENSMUSG00000047495	935.298	0.72704	0.187698	3.87345	0.000107304	0.00544438	Dlgap2	protein_coding_CDS_not_defined
ENSMUSG00000047495	935.298	0.72704	0.187698	3.87345	0.000107304	0.00544438	Dlgap2	protein_coding_CDS_not_defined
ENSMUSG00000047495	935.298	0.72704	0.187698	3.87345	0.000107304	0.00544438	Dlgap2	retained_intron
ENSMUSG00000047495	935.298	0.72704	0.187698	3.87345	0.000107304	0.00544438	Dlgap2	protein_coding_CDS_not_defined
ENSMUSG00000047495	935.298	0.72704	0.187698	3.87345	0.000107304	0.00544438	Dlgap2	protein_coding_CDS_not_defined
ENSMUSG00000030541	1016.84	-0.591695	0.152792	-3.87256	0.000107696	0.00544689	Idh2	protein_coding
ENSMUSG00000030541	1016.84	-0.591695	0.152792	-3.87256	0.000107696	0.00544689	Idh2	nonsense_mediated_decay
ENSMUSG00000030541	1016.84	-0.591695	0.152792	-3.87256	0.000107696	0.00544689	Idh2	retained_intron
ENSMUSG00000030541	1016.84	-0.591695	0.152792	-3.87256	0.000107696	0.00544689	Idh2	retained_intron
ENSMUSG00000030541	1016.84	-0.591695	0.152792	-3.87256	0.000107696	0.00544689	Idh2	protein_coding
ENSMUSG00000030541	1016.84	-0.591695	0.152792	-3.87256	0.000107696	0.00544689	Idh2	nonsense_mediated_decay
ENSMUSG00000030541	1016.84	-0.591695	0.152792	-3.87256	0.000107696	0.00544689	Idh2	retained_intron
ENSMUSG00000027263	861.967	0.605483	0.157062	3.85506	0.000115703	0.00583326	Tubgcp4	protein_coding_CDS_not_defined
ENSMUSG00000027263	861.967	0.605483	0.157062	3.85506	0.000115703	0.00583326	Tubgcp4	protein_coding
ENSMUSG00000027263	861.967	0.605483	0.157062	3.85506	0.000115703	0.00583326	Tubgcp4	retained_intron
ENSMUSG00000027263	861.967	0.605483	0.157062	3.85506	0.000115703	0.00583326	Tubgcp4	protein_coding
ENSMUSG00000027263	861.967	0.605483	0.157062	3.85506	0.000115703	0.00583326	Tubgcp4	protein_coding
ENSMUSG00000027263	861.967	0.605483	0.157062	3.85506	0.000115703	0.00583326	Tubgcp4	retained_intron
ENSMUSG00000027263	861.967	0.605483	0.157062	3.85506	0.000115703	0.00583326	Tubgcp4	protein_coding_CDS_not_defined
ENSMUSG00000027263	861.967	0.605483	0.157062	3.85506	0.000115703	0.00583326	Tubgcp4	protein_coding
ENSMUSG00000027263	861.967	0.605483	0.157062	3.85506	0.000115703	0.00583326	Tubgcp4	protein_coding_CDS_not_defined
ENSMUSG00000027263	861.967	0.605483	0.157062	3.85506	0.000115703	0.00583326	Tubgcp4	retained_intron
ENSMUSG00000027263	861.967	0.605483	0.157062	3.85506	0.000115703	0.00583326	Tubgcp4	protein_coding_CDS_not_defined
ENSMUSG00000027263	861.967	0.605483	0.157062	3.85506	0.000115703	0.00583326	Tubgcp4	retained_intron
ENSMUSG00000027263	861.967	0.605483	0.157062	3.85506	0.000115703	0.00583326	Tubgcp4	retained_intron
ENSMUSG00000027263	861.967	0.605483	0.157062	3.85506	0.000115703	0.00583326	Tubgcp4	retained_intron
ENSMUSG00000027263	861.967	0.605483	0.157062	3.85506	0.000115703	0.00583326	Tubgcp4	retained_intron
ENSMUSG00000040938	503.595	-0.83373	0.216361	-3.85341	0.000116482	0.00585395	Slc16a11	protein_coding
ENSMUSG00000040938	503.595	-0.83373	0.216361	-3.85341	0.000116482	0.00585395	Slc16a11	protein_coding
ENSMUSG00000040938	503.595	-0.83373	0.216361	-3.85341	0.000116482	0.00585395	Slc16a11	retained_intron
ENSMUSG00000040938	503.595	-0.83373	0.216361	-3.85341	0.000116482	0.00585395	Slc16a11	nonsense_mediated_decay
ENSMUSG00000040938	503.595	-0.83373	0.216361	-3.85341	0.000116482	0.00585395	Slc16a11	protein_coding
ENSMUSG00000040938	503.595	-0.83373	0.216361	-3.85341	0.000116482	0.00585395	Slc16a11	protein_coding
ENSMUSG00000040938	503.595	-0.83373	0.216361	-3.85341	0.000116482	0.00585395	Slc16a11	protein_coding
ENSMUSG00000040938	503.595	-0.83373	0.216361	-3.85341	0.000116482	0.00585395	Slc16a11	protein_coding
ENSMUSG00000040938	503.595	-0.83373	0.216361	-3.85341	0.000116482	0.00585395	Slc16a11	protein_coding_CDS_not_defined
ENSMUSG00000040938	503.595	-0.83373	0.216361	-3.85341	0.000116482	0.00585395	Slc16a11	retained_intron
ENSMUSG00000040938	503.595	-0.83373	0.216361	-3.85341	0.000116482	0.00585395	Slc16a11	retained_intron
ENSMUSG00000021750	5776.94	0.61562	0.160093	3.84539	0.000120359	0.00602974	Fam107a	protein_coding
ENSMUSG00000021750	5776.94	0.61562	0.160093	3.84539	0.000120359	0.00602974	Fam107a	protein_coding
ENSMUSG00000021750	5776.94	0.61562	0.160093	3.84539	0.000120359	0.00602974	Fam107a	protein_coding
ENSMUSG00000021750	5776.94	0.61562	0.160093	3.84539	0.000120359	0.00602974	Fam107a	protein_coding
ENSMUSG00000023067	2191.62	0.577182	0.15018	3.84328	0.000121401	0.00606278	Cdkn1a	protein_coding_CDS_not_defined
ENSMUSG00000023067	2191.62	0.577182	0.15018	3.84328	0.000121401	0.00606278	Cdkn1a	protein_coding
ENSMUSG00000023067	2191.62	0.577182	0.15018	3.84328	0.000121401	0.00606278	Cdkn1a	protein_coding
ENSMUSG00000023067	2191.62	0.577182	0.15018	3.84328	0.000121401	0.00606278	Cdkn1a	protein_coding
ENSMUSG00000023067	2191.62	0.577182	0.15018	3.84328	0.000121401	0.00606278	Cdkn1a	protein_coding
ENSMUSG00000001930	266.276	-0.893396	0.23305	-3.83349	0.000126335	0.00628883	Vwf	protein_coding
ENSMUSG00000001930	266.276	-0.893396	0.23305	-3.83349	0.000126335	0.00628883	Vwf	protein_coding
ENSMUSG00000001930	266.276	-0.893396	0.23305	-3.83349	0.000126335	0.00628883	Vwf	protein_coding
ENSMUSG00000001930	266.276	-0.893396	0.23305	-3.83349	0.000126335	0.00628883	Vwf	retained_intron
ENSMUSG00000001930	266.276	-0.893396	0.23305	-3.83349	0.000126335	0.00628883	Vwf	protein_coding_CDS_not_defined
ENSMUSG00000001930	266.276	-0.893396	0.23305	-3.83349	0.000126335	0.00628883	Vwf	protein_coding_CDS_not_defined
ENSMUSG00000001930	266.276	-0.893396	0.23305	-3.83349	0.000126335	0.00628883	Vwf	retained_intron
ENSMUSG00000001930	266.276	-0.893396	0.23305	-3.83349	0.000126335	0.00628883	Vwf	retained_intron
ENSMUSG00000001930	266.276	-0.893396	0.23305	-3.83349	0.000126335	0.00628883	Vwf	nonsense_mediated_decay
ENSMUSG00000001930	266.276	-0.893396	0.23305	-3.83349	0.000126335	0.00628883	Vwf	retained_intron
ENSMUSG00000001930	266.276	-0.893396	0.23305	-3.83349	0.000126335	0.00628883	Vwf	protein_coding_CDS_not_defined
ENSMUSG00000064127	1489.93	0.60658	0.158262	3.83275	0.000126719	0.00628883	Med14	protein_coding
ENSMUSG00000064127	1489.93	0.60658	0.158262	3.83275	0.000126719	0.00628883	Med14	protein_coding
ENSMUSG00000064127	1489.93	0.60658	0.158262	3.83275	0.000126719	0.00628883	Med14	retained_intron
ENSMUSG00000064127	1489.93	0.60658	0.158262	3.83275	0.000126719	0.00628883	Med14	retained_intron
ENSMUSG00000064127	1489.93	0.60658	0.158262	3.83275	0.000126719	0.00628883	Med14	protein_coding
ENSMUSG00000026185	5107.16	-0.481887	0.125786	-3.83102	0.000127615	0.00629397	Igfbp5	protein_coding
ENSMUSG00000026185	5107.16	-0.481887	0.125786	-3.83102	0.000127615	0.00629397	Igfbp5	protein_coding_CDS_not_defined
ENSMUSG00000051390	699.141	-0.643162	0.167857	-3.8316	0.000127311	0.00629397	Zbtb22	protein_coding
ENSMUSG00000051390	699.141	-0.643162	0.167857	-3.8316	0.000127311	0.00629397	Zbtb22	protein_coding
ENSMUSG00000059005	12113.2	0.432417	0.113006	3.82648	0.000129989	0.00639121	Hnrnpa3	protein_coding
ENSMUSG00000059005	12113.2	0.432417	0.113006	3.82648	0.000129989	0.00639121	Hnrnpa3	protein_coding
ENSMUSG00000059005	12113.2	0.432417	0.113006	3.82648	0.000129989	0.00639121	Hnrnpa3	retained_intron
ENSMUSG00000059005	12113.2	0.432417	0.113006	3.82648	0.000129989	0.00639121	Hnrnpa3	protein_coding
ENSMUSG00000059005	12113.2	0.432417	0.113006	3.82648	0.000129989	0.00639121	Hnrnpa3	protein_coding
ENSMUSG00000059005	12113.2	0.432417	0.113006	3.82648	0.000129989	0.00639121	Hnrnpa3	protein_coding
ENSMUSG00000059005	12113.2	0.432417	0.113006	3.82648	0.000129989	0.00639121	Hnrnpa3	protein_coding
ENSMUSG00000040511	465.006	0.819556	0.214254	3.82517	0.000130683	0.00640546	Pvr	protein_coding
ENSMUSG00000040511	465.006	0.819556	0.214254	3.82517	0.000130683	0.00640546	Pvr	retained_intron
ENSMUSG00000040511	465.006	0.819556	0.214254	3.82517	0.000130683	0.00640546	Pvr	retained_intron
ENSMUSG00000040511	465.006	0.819556	0.214254	3.82517	0.000130683	0.00640546	Pvr	retained_intron
ENSMUSG00000040511	465.006	0.819556	0.214254	3.82517	0.000130683	0.00640546	Pvr	retained_intron
ENSMUSG00000017493	795.626	-0.694684	0.181864	-3.8198	0.000133558	0.00651083	Igfbp4	protein_coding
ENSMUSG00000017493	795.626	-0.694684	0.181864	-3.8198	0.000133558	0.00651083	Igfbp4	protein_coding
ENSMUSG00000017493	795.626	-0.694684	0.181864	-3.8198	0.000133558	0.00651083	Igfbp4	protein_coding_CDS_not_defined
ENSMUSG00000017493	795.626	-0.694684	0.181864	-3.8198	0.000133558	0.00651083	Igfbp4	protein_coding_CDS_not_defined
ENSMUSG00000017493	795.626	-0.694684	0.181864	-3.8198	0.000133558	0.00651083	Igfbp4	protein_coding_CDS_not_defined
ENSMUSG00000017493	795.626	-0.694684	0.181864	-3.8198	0.000133558	0.00651083	Igfbp4	protein_coding
ENSMUSG00000036298	1637.72	0.602245	0.157671	3.81963	0.000133652	0.00651083	Slc2a13	protein_coding
ENSMUSG00000036298	1637.72	0.602245	0.157671	3.81963	0.000133652	0.00651083	Slc2a13	protein_coding_CDS_not_defined
ENSMUSG00000036298	1637.72	0.602245	0.157671	3.81963	0.000133652	0.00651083	Slc2a13	protein_coding_CDS_not_defined
ENSMUSG00000000560	1396.07	0.561068	0.147109	3.81396	0.000136759	0.00656571	Gabra2	protein_coding
ENSMUSG00000000560	1396.07	0.561068	0.147109	3.81396	0.000136759	0.00656571	Gabra2	nonsense_mediated_decay
ENSMUSG00000000560	1396.07	0.561068	0.147109	3.81396	0.000136759	0.00656571	Gabra2	retained_intron
ENSMUSG00000000560	1396.07	0.561068	0.147109	3.81396	0.000136759	0.00656571	Gabra2	nonsense_mediated_decay
ENSMUSG00000000560	1396.07	0.561068	0.147109	3.81396	0.000136759	0.00656571	Gabra2	protein_coding_CDS_not_defined
ENSMUSG00000000560	1396.07	0.561068	0.147109	3.81396	0.000136759	0.00656571	Gabra2	retained_intron
ENSMUSG00000003226	2813.86	0.600286	0.15746	3.81231	0.000137673	0.00656571	Ranbp2	retained_intron
ENSMUSG00000003226	2813.86	0.600286	0.15746	3.81231	0.000137673	0.00656571	Ranbp2	protein_coding
ENSMUSG00000003226	2813.86	0.600286	0.15746	3.81231	0.000137673	0.00656571	Ranbp2	retained_intron
ENSMUSG00000019966	1148.97	0.64839	0.170073	3.81243	0.000137609	0.00656571	Kitl	protein_coding
ENSMUSG00000019966	1148.97	0.64839	0.170073	3.81243	0.000137609	0.00656571	Kitl	protein_coding_CDS_not_defined
ENSMUSG00000019966	1148.97	0.64839	0.170073	3.81243	0.000137609	0.00656571	Kitl	protein_coding
ENSMUSG00000019966	1148.97	0.64839	0.170073	3.81243	0.000137609	0.00656571	Kitl	protein_coding
ENSMUSG00000019966	1148.97	0.64839	0.170073	3.81243	0.000137609	0.00656571	Kitl	protein_coding
ENSMUSG00000019966	1148.97	0.64839	0.170073	3.81243	0.000137609	0.00656571	Kitl	retained_intron
ENSMUSG00000025813	3179.81	0.611725	0.160417	3.81334	0.000137099	0.00656571	Homer2	protein_coding
ENSMUSG00000025813	3179.81	0.611725	0.160417	3.81334	0.000137099	0.00656571	Homer2	protein_coding
ENSMUSG00000025813	3179.81	0.611725	0.160417	3.81334	0.000137099	0.00656571	Homer2	protein_coding
ENSMUSG00000025813	3179.81	0.611725	0.160417	3.81334	0.000137099	0.00656571	Homer2	nonsense_mediated_decay
ENSMUSG00000025813	3179.81	0.611725	0.160417	3.81334	0.000137099	0.00656571	Homer2	protein_coding
ENSMUSG00000025813	3179.81	0.611725	0.160417	3.81334	0.000137099	0.00656571	Homer2	protein_coding_CDS_not_defined
ENSMUSG00000025813	3179.81	0.611725	0.160417	3.81334	0.000137099	0.00656571	Homer2	protein_coding_CDS_not_defined
ENSMUSG00000025813	3179.81	0.611725	0.160417	3.81334	0.000137099	0.00656571	Homer2	protein_coding_CDS_not_defined
ENSMUSG00000025813	3179.81	0.611725	0.160417	3.81334	0.000137099	0.00656571	Homer2	protein_coding_CDS_not_defined
ENSMUSG00000026315	130.502	1.25978	0.330382	3.81309	0.00013724	0.00656571	Serpinb8	protein_coding
ENSMUSG00000026315	130.502	1.25978	0.330382	3.81309	0.00013724	0.00656571	Serpinb8	protein_coding
ENSMUSG00000026315	130.502	1.25978	0.330382	3.81309	0.00013724	0.00656571	Serpinb8	retained_intron
ENSMUSG00000026315	130.502	1.25978	0.330382	3.81309	0.00013724	0.00656571	Serpinb8	protein_coding
ENSMUSG00000037720	1926.85	0.54443	0.14269	3.81548	0.000135918	0.00656571	Tmem33	protein_coding
ENSMUSG00000037720	1926.85	0.54443	0.14269	3.81548	0.000135918	0.00656571	Tmem33	protein_coding
ENSMUSG00000037720	1926.85	0.54443	0.14269	3.81548	0.000135918	0.00656571	Tmem33	protein_coding
ENSMUSG00000037720	1926.85	0.54443	0.14269	3.81548	0.000135918	0.00656571	Tmem33	nonsense_mediated_decay
ENSMUSG00000037720	1926.85	0.54443	0.14269	3.81548	0.000135918	0.00656571	Tmem33	protein_coding
ENSMUSG00000037720	1926.85	0.54443	0.14269	3.81548	0.000135918	0.00656571	Tmem33	nonsense_mediated_decay
ENSMUSG00000037720	1926.85	0.54443	0.14269	3.81548	0.000135918	0.00656571	Tmem33	retained_intron
ENSMUSG00000037720	1926.85	0.54443	0.14269	3.81548	0.000135918	0.00656571	Tmem33	protein_coding
ENSMUSG00000037720	1926.85	0.54443	0.14269	3.81548	0.000135918	0.00656571	Tmem33	retained_intron
ENSMUSG00000052133	813.056	-0.623325	0.163354	-3.81578	0.000135753	0.00656571	Sema5b	retained_intron
ENSMUSG00000052133	813.056	-0.623325	0.163354	-3.81578	0.000135753	0.00656571	Sema5b	protein_coding
ENSMUSG00000052133	813.056	-0.623325	0.163354	-3.81578	0.000135753	0.00656571	Sema5b	protein_coding
ENSMUSG00000052133	813.056	-0.623325	0.163354	-3.81578	0.000135753	0.00656571	Sema5b	retained_intron
ENSMUSG00000052133	813.056	-0.623325	0.163354	-3.81578	0.000135753	0.00656571	Sema5b	protein_coding_CDS_not_defined
ENSMUSG00000052133	813.056	-0.623325	0.163354	-3.81578	0.000135753	0.00656571	Sema5b	retained_intron
ENSMUSG00000052133	813.056	-0.623325	0.163354	-3.81578	0.000135753	0.00656571	Sema5b	protein_coding_CDS_not_defined
ENSMUSG00000052133	813.056	-0.623325	0.163354	-3.81578	0.000135753	0.00656571	Sema5b	retained_intron
ENSMUSG00000024384	1157.41	0.629454	0.165168	3.81098	0.000138415	0.00658132	Iws1	protein_coding
ENSMUSG00000024384	1157.41	0.629454	0.165168	3.81098	0.000138415	0.00658132	Iws1	protein_coding
ENSMUSG00000024384	1157.41	0.629454	0.165168	3.81098	0.000138415	0.00658132	Iws1	retained_intron
ENSMUSG00000024384	1157.41	0.629454	0.165168	3.81098	0.000138415	0.00658132	Iws1	retained_intron
ENSMUSG00000024384	1157.41	0.629454	0.165168	3.81098	0.000138415	0.00658132	Iws1	nonsense_mediated_decay
ENSMUSG00000024384	1157.41	0.629454	0.165168	3.81098	0.000138415	0.00658132	Iws1	nonsense_mediated_decay
ENSMUSG00000024384	1157.41	0.629454	0.165168	3.81098	0.000138415	0.00658132	Iws1	protein_coding
ENSMUSG00000026349	2819.39	0.535521	0.140627	3.80808	0.000140048	0.00663911	Ccnt2	retained_intron
ENSMUSG00000026349	2819.39	0.535521	0.140627	3.80808	0.000140048	0.00663911	Ccnt2	retained_intron
ENSMUSG00000026349	2819.39	0.535521	0.140627	3.80808	0.000140048	0.00663911	Ccnt2	retained_intron
ENSMUSG00000026349	2819.39	0.535521	0.140627	3.80808	0.000140048	0.00663911	Ccnt2	retained_intron
ENSMUSG00000026349	2819.39	0.535521	0.140627	3.80808	0.000140048	0.00663911	Ccnt2	protein_coding
ENSMUSG00000026349	2819.39	0.535521	0.140627	3.80808	0.000140048	0.00663911	Ccnt2	protein_coding
ENSMUSG00000026349	2819.39	0.535521	0.140627	3.80808	0.000140048	0.00663911	Ccnt2	protein_coding_CDS_not_defined
ENSMUSG00000094936	537.213	0.684351	0.179772	3.80677	0.000140792	0.00665452	Rbm4	protein_coding
ENSMUSG00000094936	537.213	0.684351	0.179772	3.80677	0.000140792	0.00665452	Rbm4	protein_coding
ENSMUSG00000094936	537.213	0.684351	0.179772	3.80677	0.000140792	0.00665452	Rbm4	protein_coding
ENSMUSG00000094936	537.213	0.684351	0.179772	3.80677	0.000140792	0.00665452	Rbm4	protein_coding
ENSMUSG00000094936	537.213	0.684351	0.179772	3.80677	0.000140792	0.00665452	Rbm4	protein_coding
ENSMUSG00000094936	537.213	0.684351	0.179772	3.80677	0.000140792	0.00665452	Rbm4	protein_coding
ENSMUSG00000094936	537.213	0.684351	0.179772	3.80677	0.000140792	0.00665452	Rbm4	retained_intron
ENSMUSG00000040565	1239.71	0.602689	0.15875	3.79647	0.000146771	0.00691653	Btaf1	protein_coding
ENSMUSG00000040565	1239.71	0.602689	0.15875	3.79647	0.000146771	0.00691653	Btaf1	retained_intron
ENSMUSG00000040565	1239.71	0.602689	0.15875	3.79647	0.000146771	0.00691653	Btaf1	retained_intron
ENSMUSG00000030854	2161.55	0.529148	0.140015	3.77921	0.000157326	0.00739197	Ptpn5	protein_coding
ENSMUSG00000030854	2161.55	0.529148	0.140015	3.77921	0.000157326	0.00739197	Ptpn5	retained_intron
ENSMUSG00000030854	2161.55	0.529148	0.140015	3.77921	0.000157326	0.00739197	Ptpn5	protein_coding
ENSMUSG00000030854	2161.55	0.529148	0.140015	3.77921	0.000157326	0.00739197	Ptpn5	retained_intron
ENSMUSG00000030854	2161.55	0.529148	0.140015	3.77921	0.000157326	0.00739197	Ptpn5	retained_intron
ENSMUSG00000030854	2161.55	0.529148	0.140015	3.77921	0.000157326	0.00739197	Ptpn5	retained_intron
ENSMUSG00000030854	2161.55	0.529148	0.140015	3.77921	0.000157326	0.00739197	Ptpn5	protein_coding_CDS_not_defined
ENSMUSG00000030854	2161.55	0.529148	0.140015	3.77921	0.000157326	0.00739197	Ptpn5	protein_coding_CDS_not_defined
[truncated: 110,302 more rows]

## Sheet: Cerebellum_deletion
gene_id	baseMean	log2FoldChange	lfcSE	stat	pvalue	padj	gene_name	source
[truncated: 111,382 more rows]

[truncated: 1 more sheets: Cerebellum_inversion]
